# Supplementary material for: 2-Trifluoro­methyl-1H-benzimidazol-3-ium hydrogen sulfate
Source: Acta Crystallogr Sect E Struct Rep Online. 2011 Nov 30;67(Pt 12):o3473. doi: 10.1107/S1600536811048811 (PMC3239099; doi:10.1107/S1600536811048811)
Supplement: Supplementary file 2 [file e-67-o3473-Isup2.hkl]

# 
# h,k,l, Fc-squared, Fo-squared, sigma(Fo-squared) and status flag 
# 
data_I
_shelx_title ' M in P6(5)' 
_shelx_refln_list_code          4 
_shelx_F_calc_maximum      121.93 
_exptl_crystal_F_000       864.00 
_reflns_d_resolution_high  0.8413 
 
loop_ 
 _symmetry_equiv_pos_as_xyz 
 'x, y, z' 
 '-y, x-y, z+2/3' 
 '-x+y, -x, z+1/3' 
 '-x, -y, z+1/2' 
 'y, -x+y, z+1/6' 
 'x-y, x, z+5/6' 
 
_cell_length_a     9.4119 
_cell_length_b     9.4119 
_cell_length_c    21.9603 
_cell_angle_alpha  90.000 
_cell_angle_beta   90.000 
_cell_angle_gamma 120.000 
 
_shelx_F_squared_multiplier     1.000 
 
loop_ 
 _refln_index_h 
 _refln_index_k 
 _refln_index_l 
 _refln_F_squared_calc 
 _refln_F_squared_meas 
 _refln_F_squared_sigma 
 _refln_observed_status 
   0   1 -25       43.21       42.54      4.66 o 
  -1   2 -25       25.99       28.88      3.96 o 
   0   2 -25       44.02       39.55      4.62 o 
  -2   3 -25       43.91       39.20      3.86 o 
  -1   3 -25       27.08       22.14      3.11 o 
   0   0 -24     1382.72     1498.19    125.30 o 
   0   1 -24       18.77       11.20      3.04 o 
  -1   2 -24       69.09       76.35      4.97 o 
   0   2 -24       10.27       10.53      2.71 o 
  -2   3 -24       21.73       22.58      2.93 o 
  -1   3 -24       90.61       95.58      5.64 o 
   0   3 -24        9.34       13.72      2.53 o 
  -3   4 -24      164.60      152.04      8.55 o 
  -2   4 -24        6.86        6.09      3.29 o 
  -1   4 -24       37.48       41.27      5.25 o 
   0   1 -23       61.44       56.70      5.01 o 
  -1   2 -23       21.14       19.78      2.92 o 
   0   2 -23       32.51       34.80      3.57 o 
  -2   3 -23        8.56        3.82      2.04 o 
  -1   3 -23       50.99       57.05      4.33 o 
   0   3 -23       96.14      107.82      6.00 o 
  -3   4 -23        5.98        7.27      2.71 o 
  -2   4 -23       20.12       24.87      3.60 o 
  -1   4 -23       68.26       64.43      4.54 o 
   0   4 -23       17.43       20.83      3.48 o 
  -4   5 -23       33.95       33.04      3.96 o 
  -3   5 -23       54.67       53.11      4.91 o 
  -2   5 -23        1.88        5.72      2.96 o 
  -1   5 -23       18.08       26.67      3.65 o 
   0   1 -22        2.97        2.32      2.07 o 
  -1   2 -22       95.53      104.61      5.15 o 
   0   2 -22      149.92      146.83      7.05 o 
  -2   3 -22      114.78      111.11      5.55 o 
  -1   3 -22       14.86       19.83      2.42 o 
   0   3 -22       71.99       58.60      4.10 o 
  -3   4 -22       12.88       14.16      2.77 o 
  -2   4 -22       15.05       23.42      2.93 o 
  -1   4 -22      129.77      121.17      5.77 o 
   0   4 -22       88.21       85.70      5.78 o 
  -4   5 -22        2.48        5.24      2.41 o 
  -3   5 -22      138.91      136.89      7.92 o 
  -2   5 -22       18.75       28.05      4.21 o 
  -1   5 -22       62.88       51.96      4.50 o 
   0   5 -22       38.71       39.45      4.76 o 
  -3   6 -22       30.69       38.07      4.45 o 
   0   1 -21       92.11      102.66      5.90 o 
  -1   2 -21      129.21      180.47      6.69 o 
   0   2 -21      259.85      310.20     11.20 o 
  -2   3 -21       21.71       20.23      2.78 o 
  -1   3 -21       12.96       26.47      2.66 o 
   0   3 -21       26.44       41.84      3.48 o 
  -3   4 -21       79.89       83.25      4.65 o 
  -2   4 -21        2.54        4.74      1.85 o 
  -1   4 -21       35.32       31.92      3.11 o 
   0   4 -21      154.11      155.52      8.14 o 
  -4   5 -21       74.40       74.30      5.58 o 
  -3   5 -21       19.05       20.36      3.61 o 
  -2   5 -21      391.98      386.74     13.86 o 
  -1   5 -21       47.70       46.03      4.25 o 
   0   5 -21       20.25       19.10      3.34 o 
  -5   6 -21       59.27       58.33      5.11 o 
  -4   6 -21       24.20       14.92      3.19 o 
  -3   6 -21       63.94       45.99      5.72 o 
  -2   6 -21        2.51        3.65      2.65 o 
  -1   6 -21       12.06       19.97      3.25 o 
   0   1 -20       97.56       82.73      3.89 o 
  -1   2 -20      491.82      556.74     14.93 o 
   0   2 -20       45.85       32.19      3.13 o 
  -2   3 -20       80.76       87.53      4.29 o 
  -1   3 -20       89.55       82.47      4.47 o 
   0   3 -20       52.80       61.28      4.07 o 
  -3   4 -20        2.89       11.04      2.20 o 
  -2   4 -20      139.42      134.65      5.31 o 
  -1   4 -20      137.11      105.49      5.10 o 
   0   4 -20       67.03       78.18      5.27 o 
  -4   5 -20        7.23       11.61      2.63 o 
  -3   5 -20       74.19       69.50      4.98 o 
  -2   5 -20       51.46       53.62      3.97 o 
  -1   5 -20       91.66      110.69      6.54 o 
   0   5 -20      147.81      138.36      7.43 o 
  -5   6 -20        4.98        9.28      2.67 o 
  -4   6 -20       56.63       64.27      5.00 o 
  -3   6 -20       42.83       30.27      3.56 o 
  -2   6 -20        5.43        9.34      2.88 o 
  -1   6 -20       13.11       10.62      3.26 o 
   0   6 -20       38.45       27.77      4.61 o 
  -4   7 -20       11.99       12.06      3.37 o 
  -3   7 -20        5.24        5.22      2.37 o 
   0   1 -19      134.21      129.75      4.20 o 
  -1   2 -19       13.83       11.12      1.77 o 
   0   2 -19      135.83      114.62      4.20 o 
  -2   3 -19      170.13      196.63      6.51 o 
  -1   3 -19      109.56       89.99      4.50 o 
   0   3 -19      394.73      363.81     11.29 o 
  -3   4 -19        8.32       17.61      5.75 o 
  -2   4 -19      112.09      104.28      4.59 o 
  -1   4 -19       68.87       68.88      4.33 o 
   0   4 -19        0.87        2.56      1.65 o 
  -4   5 -19      203.90      210.01      9.86 o 
  -3   5 -19      133.06      110.90      5.57 o 
  -2   5 -19       52.39       50.35      4.39 o 
  -1   5 -19       14.15       15.34      2.74 o 
   0   5 -19       46.79       38.96      4.16 o 
  -5   6 -19       79.25       78.67      5.32 o 
  -4   6 -19       32.65       29.27      3.06 o 
  -3   6 -19        9.29        9.97      2.17 o 
  -2   6 -19      109.75      104.87      6.52 o 
  -1   6 -19       72.20       82.79      6.47 o 
   0   6 -19       51.50       44.22      5.72 o 
  -6   7 -19       85.39       89.97      6.28 o 
  -5   7 -19       78.10       61.42      5.14 o 
  -4   7 -19       50.83       43.99      4.34 o 
  -3   7 -19       35.18       33.94      4.09 o 
  -2   7 -19       29.92       25.49      3.80 o 
  -1   7 -19       64.64       64.67      5.64 o 
   0   0 -18     6008.38     6334.35    438.24 o 
   0   1 -18      100.37      109.30      4.09 o 
  -1   2 -18      244.27      268.90      9.28 o 
   0   2 -18       22.76       19.78      1.91 o 
  -2   3 -18      122.00      114.02      4.57 o 
  -1   3 -18      297.68      337.25     10.23 o 
   0   3 -18       74.52       62.93      4.44 o 
  -3   4 -18     1007.31     1017.58     24.47 o 
  -2   4 -18       50.22       46.41      3.01 o 
  -1   4 -18      220.48      195.26      7.19 o 
   0   4 -18        0.04        0.93      1.63 o 
  -4   5 -18      102.94      109.31      5.52 o 
  -3   5 -18       23.19       38.66      6.93 o 
  -2   5 -18       11.99       17.49      2.04 o 
  -1   5 -18       31.23       27.99      3.13 o 
   0   5 -18       78.35       88.18      5.69 o 
  -5   6 -18       14.48       11.30      2.61 o 
  -4   6 -18       97.83      100.59      5.20 o 
  -3   6 -18       54.05       62.32      4.04 o 
  -2   6 -18       20.53       20.42      3.24 o 
  -1   6 -18       13.26       34.32      4.31 o 
   0   6 -18      264.92      252.28     11.34 o 
  -6   7 -18        2.63        5.14      2.45 o 
  -5   7 -18       50.62       53.07      4.67 o 
  -4   7 -18       15.75       16.88      2.67 o 
  -3   7 -18       17.28       16.38      3.10 o 
  -2   7 -18      162.75      152.70      8.82 o 
  -1   7 -18        3.56        6.66      2.87 o 
   0   7 -18        3.85        0.00      2.44 o 
  -5   8 -18       23.21       22.59      3.93 o 
  -4   8 -18       13.01       10.41      3.38 o 
  -3   8 -18       29.61       35.69      4.18 o 
   0   1 -17      139.56      146.73      4.76 o 
  -1   2 -17       20.20       17.55      2.66 o 
   0   2 -17       12.53       15.75      1.62 o 
  -2   3 -17      191.95      158.99      5.16 o 
  -1   3 -17      226.19      235.85      7.32 o 
   0   3 -17      474.20      516.01     11.94 o 
  -3   4 -17       38.76       45.62      4.33 o 
  -2   4 -17      232.26      239.62      7.43 o 
  -1   4 -17      172.90      193.94     11.93 o 
   0   4 -17       17.17       24.15      2.95 o 
  -4   5 -17      153.41      166.33      6.82 o 
  -3   5 -17      204.02      202.15      7.97 o 
  -2   5 -17       27.71       27.41      2.76 o 
  -1   5 -17        9.41       20.16      4.35 o 
   0   5 -17        7.70       19.23      2.96 o 
  -5   6 -17      107.33      117.34      6.48 o 
  -4   6 -17       58.49       71.79      5.12 o 
  -3   6 -17       26.58       32.34      6.39 o 
  -2   6 -17       45.11       40.98      4.79 o 
  -1   6 -17       57.36       50.43      4.35 o 
   0   6 -17       11.64       29.04      3.99 o 
  -6   7 -17       29.84       38.75      4.10 o 
  -5   7 -17       40.80       27.56      3.34 o 
  -4   7 -17        7.27       14.71      2.87 o 
  -3   7 -17       19.15       19.18      3.20 o 
  -2   7 -17        6.44        4.02      2.59 o 
  -1   7 -17        9.83       18.61      3.93 o 
   0   7 -17       36.98       36.51      4.89 o 
  -6   8 -17       21.84       36.21      4.11 o 
  -5   8 -17       56.96       49.23      4.76 o 
  -4   8 -17       54.28       44.23      4.66 o 
  -3   8 -17       64.55       53.82      5.02 o 
  -2   8 -17       27.25       22.66      3.91 o 
   0   1 -16       77.33       72.78      2.90 o 
  -1   2 -16      520.43      438.49     13.08 o 
   0   2 -16      188.58      180.51      4.78 o 
  -2   3 -16      496.70      445.61     11.28 o 
  -1   3 -16       62.12       70.60      3.42 o 
   0   3 -16      103.43      117.19      4.04 o 
  -3   4 -16       21.43       48.02      2.66 o 
  -2   4 -16       20.19       23.52      2.37 o 
  -1   4 -16      513.47      581.77     15.22 o 
   0   4 -16      251.34      259.33      7.12 o 
  -4   5 -16       43.05       48.07      4.53 o 
  -3   5 -16      490.80      485.10     13.87 o 
  -2   5 -16       37.59       73.88      9.94 o 
  -1   5 -16      358.66      348.13     10.24 o 
   0   5 -16      281.41      252.09      9.70 o 
  -5   6 -16       56.94       48.68      3.44 o 
  -4   6 -16      121.24      115.63      5.85 o 
  -3   6 -16       90.08      113.01     14.03 o 
  -2   6 -16       38.04       49.76      4.64 o 
  -1   6 -16      139.13      136.46      6.90 o 
   0   6 -16       79.77      109.30      6.82 o 
  -6   7 -16       80.28       76.77      5.04 o 
  -5   7 -16       59.73       54.16      4.01 o 
  -4   7 -16      106.38      106.80      5.53 o 
  -3   7 -16       67.29       69.26      7.51 o 
  -2   7 -16       43.00       60.56      4.70 o 
  -1   7 -16       49.71       48.81      5.87 o 
   0   7 -16       34.18       31.62      4.31 o 
  -7   8 -16        1.47        5.74      2.99 o 
  -6   8 -16       44.18       48.59      8.75 o 
  -5   8 -16       70.94       74.41      5.69 o 
  -4   8 -16       21.10       23.02      3.33 o 
  -3   8 -16       68.80       67.54      6.82 o 
  -2   8 -16       64.24       65.58      5.76 o 
  -1   8 -16       12.68        6.80      2.68 o 
   0   1 -15      352.01      400.51      9.79 o 
  -1   2 -15      146.83      105.97      3.28 o 
   0   2 -15      355.99      384.57      8.47 o 
  -2   3 -15       46.99       55.31      2.66 o 
  -1   3 -15       60.32       39.09      2.86 o 
   0   3 -15       23.95       27.72      3.29 o 
  -3   4 -15      285.16      269.43      7.12 o 
  -2   4 -15       15.22       20.45      2.12 o 
  -1   4 -15       66.65       61.84      5.18 o 
   0   4 -15      348.36      265.31      7.06 o 
  -4   5 -15      444.52      434.45     13.85 o 
  -3   5 -15       38.40       33.62      3.19 o 
  -2   5 -15     1441.72     1457.96     32.81 o 
  -1   5 -15      213.53      219.91      7.43 o 
   0   5 -15      136.50      133.62      5.75 o 
  -5   6 -15       82.44       77.25      4.81 o 
  -4   6 -15      147.35      140.07      5.94 o 
  -3   6 -15      283.14      286.09     10.52 o 
  -2   6 -15        3.89        9.96      2.94 o 
  -1   6 -15       30.64       38.20      3.46 o 
   0   6 -15      641.23      681.87     22.65 o 
  -6   7 -15       13.26       20.71      2.87 o 
  -5   7 -15       33.50       35.09      3.87 o 
  -4   7 -15       81.09       63.04      4.23 o 
  -3   7 -15      219.82      210.26      9.26 o 
  -2   7 -15        5.96       16.66      2.99 o 
  -1   7 -15       50.34       38.67      4.94 o 
   0   7 -15       48.76       40.18      3.95 o 
  -7   8 -15       77.00       58.96      4.90 o 
  -6   8 -15      106.27      104.91      5.47 o 
  -5   8 -15       62.17       61.24      9.57 o 
  -4   8 -15       22.62       23.07      3.50 o 
  -3   8 -15      189.09      186.41      9.85 o 
  -2   8 -15       14.81       12.63      2.88 o 
  -1   8 -15      236.72      213.29     12.02 o 
  -5   9 -15       84.26       85.70      6.34 o 
  -4   9 -15        5.87       13.72      3.62 o 
   0   1 -14      688.51      633.86     13.96 o 
  -1   2 -14      211.49      232.82      5.19 o 
   0   2 -14      794.13      880.10     16.94 o 
  -2   3 -14      165.94      198.60      5.96 o 
  -1   3 -14      359.13      396.29      9.99 o 
   0   3 -14      251.87      274.99      6.63 o 
  -3   4 -14      223.03      240.81      6.84 o 
  -2   4 -14      325.37      378.07      8.85 o 
  -1   4 -14      601.91      601.91     14.12 o 
   0   4 -14      401.82      410.30      9.16 o 
  -4   5 -14        7.49       17.10      3.69 o 
  -3   5 -14      253.70      219.65      5.90 o 
  -2   5 -14      225.35      226.03      6.64 o 
  -1   5 -14      156.45      210.50      6.19 o 
   0   5 -14      162.33      188.02      6.67 o 
  -5   6 -14       15.55       27.38      5.18 o 
  -4   6 -14       66.54       79.62      4.28 o 
  -3   6 -14      196.76      198.51      7.45 o 
  -2   6 -14       30.22       47.21     10.45 o 
  -1   6 -14      135.24      113.14      5.61 o 
   0   6 -14      119.45      127.05      6.07 o 
  -6   7 -14       19.28       20.70      2.98 o 
  -5   7 -14      252.63      239.68     11.13 o 
  -4   7 -14       11.93       24.19      3.10 o 
  -3   7 -14       27.11       35.51      3.68 o 
  -2   7 -14      115.97      130.13      6.88 o 
  -1   7 -14       88.08       97.13      6.53 o 
   0   7 -14       11.66       20.35      3.21 o 
  -7   8 -14       42.27       36.05      3.40 o 
  -6   8 -14       14.52       20.06      2.84 o 
  -5   8 -14      133.52      140.71      9.43 o 
  -4   8 -14       23.64       23.30      3.25 o 
  -3   8 -14       95.05       98.89      6.79 o 
  -2   8 -14       32.15       24.68      3.78 o 
  -1   8 -14       32.56       31.37      4.48 o 
   0   8 -14        0.83       13.33      4.28 o 
  -6   9 -14       10.32       14.33      3.05 o 
  -5   9 -14       20.51       20.29      3.31 o 
  -4   9 -14       40.00       39.66      4.28 o 
  -3   9 -14        3.42        7.71      2.64 o 
   0   1 -13     2745.57     3236.47     62.02 o 
  -1   2 -13        2.86        2.75      1.47 o 
   0   2 -13     1788.48     1849.99     33.13 o 
  -2   3 -13      472.08      496.30     11.17 o 
  -1   3 -13      262.19      287.91      8.68 o 
   0   3 -13      869.44      791.55     15.07 o 
  -3   4 -13      125.91      145.09      6.47 o 
  -2   4 -13      211.83      197.26      5.14 o 
  -1   4 -13      411.06      396.72      8.05 o 
   0   4 -13       50.74       52.01      4.87 o 
  -4   5 -13      430.77      502.51     14.54 o 
  -3   5 -13      687.36      668.72     13.82 o 
  -2   5 -13      196.67      178.44      5.00 o 
  -1   5 -13       13.21       12.41      1.80 o 
   0   5 -13      178.05      189.61     10.88 o 
  -5   6 -13      120.19      109.17      4.95 o 
  -4   6 -13      180.68      198.81      6.95 o 
  -3   6 -13       19.36       48.86      4.04 o 
  -2   6 -13      649.48      630.59     14.56 o 
  -1   6 -13       45.03       38.48      2.73 o 
   0   6 -13      164.35      155.38      6.29 o 
  -6   7 -13      200.64      201.20      7.70 o 
  -5   7 -13      322.58      327.24     11.26 o 
  -4   7 -13      305.93      269.41      9.73 o 
  -3   7 -13      114.64      107.03      5.99 o 
  -2   7 -13       96.00      117.78     13.62 o 
  -1   7 -13      212.69      227.55      9.24 o 
   0   7 -13      317.42      301.69     11.73 o 
  -7   8 -13       51.63       68.47     11.08 o 
  -6   8 -13      177.66      170.49      7.55 o 
  -5   8 -13      153.31      169.52      7.60 o 
  -4   8 -13       22.58       22.37      3.27 o 
  -3   8 -13       93.82       87.61      6.02 o 
  -2   8 -13       57.69       59.65      4.92 o 
  -1   8 -13       29.33       30.24      3.97 o 
   0   8 -13       73.28       96.84      6.99 o 
  -7   9 -13       13.27       14.93      2.59 o 
  -6   9 -13       26.68       30.92      4.11 o 
  -5   9 -13        2.28       15.11      3.97 o 
  -4   9 -13       44.88       40.70      4.31 o 
  -3   9 -13        8.77       16.36      3.37 o 
  -2   9 -13       55.93       54.47      4.78 o 
   0   0 -12    12832.69    12066.09    668.14 o 
   0   1 -12      312.41      415.62     10.26 o 
  -1   2 -12      520.84      502.40      8.57 o 
   0   2 -12       77.81      125.70      7.84 o 
  -2   3 -12      160.75      155.44      4.59 o 
  -1   3 -12      960.57     1008.26     16.87 o 
   0   3 -12      399.73      356.72      7.13 o 
  -3   4 -12     1285.26     1400.21     27.94 o 
  -2   4 -12        5.54        8.86      1.22 o 
  -1   4 -12      403.63      360.87     16.32 o 
   0   4 -12      151.16      174.29      5.02 o 
  -4   5 -12      185.87      170.69      6.04 o 
  -3   5 -12       47.58       53.40      6.10 o 
  -2   5 -12       15.46       17.20      1.95 o 
  -1   5 -12      208.11      192.85      4.65 o 
   0   5 -12      540.61      590.97     14.92 o 
  -5   6 -12      113.72      138.15     12.64 o 
  -4   6 -12      648.33      681.72     17.82 o 
  -3   6 -12      172.16      192.89      6.58 o 
  -2   6 -12      245.59      250.25     12.55 o 
  -1   6 -12       51.56       50.12      7.53 o 
   0   6 -12      469.42      414.41     13.73 o 
  -6   7 -12       16.87       27.51      4.33 o 
  -5   7 -12      163.81      189.96      7.54 o 
  -4   7 -12       98.73       91.31      4.65 o 
  -3   7 -12        9.54       15.03      2.00 o 
  -2   7 -12      720.24      731.00     23.15 o 
  -1   7 -12       11.34       16.21      2.19 o 
   0   7 -12        8.28       28.26      6.44 o 
  -7   8 -12      618.39      592.43     18.88 o 
  -6   8 -12       17.47       28.60      3.99 o 
  -5   8 -12       67.98       57.89      3.95 o 
  -4   8 -12       80.68       69.61      4.98 o 
  -3   8 -12       74.16       95.70     13.03 o 
  -2   8 -12      103.45      144.09      8.18 o 
  -1   8 -12      298.27      285.65     13.40 o 
   0   8 -12      144.23      144.53      8.25 o 
  -8   9 -12        9.42       11.87      2.60 o 
  -7   9 -12       35.02       32.81      3.19 o 
  -6   9 -12       21.08       17.83      2.34 o 
  -5   9 -12      180.45      180.43      9.05 o 
  -4   9 -12       14.43       18.79      3.08 o 
  -3   9 -12        3.89        7.53      2.56 o 
  -2   9 -12       12.13       17.63      2.94 o 
  -1   9 -12       37.66       30.69      3.50 o 
   0   1 -11     1144.52     1189.77     20.77 o 
  -1   2 -11       36.15       28.88      1.57 o 
   0   2 -11      822.98      849.46     11.91 o 
  -2   3 -11      506.11      468.12      9.44 o 
  -1   3 -11     1447.63     1584.54     24.33 o 
   0   3 -11       51.45       46.31      1.90 o 
  -3   4 -11      583.82      613.30     17.75 o 
  -2   4 -11       26.79       37.17      1.85 o 
  -1   4 -11      754.50      805.64     14.41 o 
   0   4 -11       96.90       95.07      3.99 o 
  -4   5 -11      504.82      553.40     13.01 o 
  -3   5 -11      939.93      870.81     18.62 o 
  -2   5 -11      141.15      133.42      3.06 o 
  -1   5 -11        7.74        7.01      1.33 o 
   0   5 -11      230.32      228.78      8.57 o 
  -5   6 -11      448.82      421.21     11.51 o 
  -4   6 -11       45.79       71.90      5.65 o 
  -3   6 -11       75.91       71.59      3.51 o 
  -2   6 -11      250.51      251.18      5.62 o 
  -1   6 -11      395.59      363.92      9.99 o 
   0   6 -11       68.38       72.89      3.87 o 
  -6   7 -11      243.83      260.60      8.59 o 
  -5   7 -11      218.62      236.45      8.41 o 
  -4   7 -11       72.95      107.49      4.96 o 
  -3   7 -11       23.01       30.01      2.45 o 
  -2   7 -11       33.24       40.73      4.82 o 
  -1   7 -11       11.32       29.56      3.10 o 
   0   7 -11      361.01      349.38     10.51 o 
  -7   8 -11       66.97       85.41      4.62 o 
  -6   8 -11      107.33      106.67      5.38 o 
  -5   8 -11      203.95      232.13     13.63 o 
  -4   8 -11      163.45      174.61      7.84 o 
  -3   8 -11      256.19      246.18     10.90 o 
  -2   8 -11      202.87      189.18      8.15 o 
  -1   8 -11      172.69      179.84      8.75 o 
   0   8 -11      105.64      120.34      6.32 o 
  -8   9 -11       62.93       59.42      4.23 o 
  -7   9 -11       35.63       32.86      3.14 o 
  -6   9 -11       40.22       35.09      3.43 o 
  -5   9 -11       10.72       16.48      4.05 o 
  -4   9 -11       67.87       89.46      5.70 o 
  -3   9 -11        1.84        2.38      2.22 o 
  -2   9 -11       17.39       25.12      2.97 o 
  -1   9 -11        5.96        7.21      2.16 o 
  -6  10 -11       31.07       37.13      7.97 o 
  -5  10 -11      142.96      145.12      8.30 o 
  -4  10 -11       35.92       36.47      4.25 o 
   0   1 -10      882.31      963.91     15.60 o 
  -1   2 -10     1233.24     1228.27     17.89 o 
   0   2 -10       51.47       47.69      1.76 o 
  -2   3 -10     1951.88     1894.17     33.38 o 
  -1   3 -10       94.41       85.32      2.04 o 
   0   3 -10      173.37      179.78      3.80 o 
  -3   4 -10      542.88      519.60      9.61 o 
  -2   4 -10       62.47       48.17      1.32 o 
  -1   4 -10     1265.49     1330.42     21.71 o 
   0   4 -10     1593.24     1533.90     25.84 o 
  -4   5 -10       15.99       42.95      2.69 o 
  -3   5 -10      757.24      698.37     15.80 o 
  -2   5 -10      131.22      138.41      5.62 o 
  -1   5 -10      701.98      668.56     11.89 o 
   0   5 -10      822.62      809.65     18.82 o 
  -5   6 -10       83.46       86.67      3.69 o 
  -4   6 -10       74.11       99.17      4.27 o 
  -3   6 -10      327.01      315.65     17.32 o 
  -2   6 -10       55.72       60.29      2.93 o 
  -1   6 -10      235.60      245.63      6.70 o 
   0   6 -10      280.99      317.21      9.47 o 
  -6   7 -10      163.22      163.40      5.85 o 
  -5   7 -10       27.88       47.99      3.96 o 
  -4   7 -10      282.60      279.08      9.59 o 
  -3   7 -10       19.77       31.73      5.75 o 
  -2   7 -10       82.24       98.76      4.35 o 
  -1   7 -10      123.87      113.66      5.01 o 
   0   7 -10      132.19      125.96      5.47 o 
  -7   8 -10       35.51       43.26      3.39 o 
  -6   8 -10       66.21       73.28      4.05 o 
  -5   8 -10      562.16      573.53     16.44 o 
  -4   8 -10      164.16      156.22      7.66 o 
  -3   8 -10      248.52      327.48     39.52 o 
  -2   8 -10      202.41      206.38      7.26 o 
  -1   8 -10       23.04       27.48      3.07 o 
   0   8 -10       96.93      102.03      4.66 o 
  -8   9 -10       11.67       17.08      2.66 o 
  -7   9 -10       19.85       31.74      3.16 o 
  -6   9 -10       31.96       40.25      3.78 o 
  -5   9 -10       43.60       50.26      3.95 o 
  -4   9 -10       87.49       79.44      5.71 o 
  -3   9 -10       16.14       19.81      2.51 o 
  -2   9 -10       42.16       45.70      3.85 o 
  -1   9 -10       21.56       35.43      4.13 o 
  -7  10 -10       75.74       77.54      5.61 o 
  -6  10 -10      231.83      225.69     10.99 o 
  -5  10 -10       50.79       62.20      5.00 o 
  -4  10 -10       36.76       53.42     11.42 o 
  -3  10 -10       49.06       48.79      4.94 o 
   0   1  -9     1136.22     1098.07     16.51 o 
  -1   2  -9      127.57      110.57      1.95 o 
   0   2  -9      350.38      329.88      5.61 o 
  -2   3  -9      954.41      915.83     23.15 o 
  -1   3  -9      166.24      157.94      2.92 o 
   0   3  -9      534.52      456.59      7.37 o 
  -3   4  -9     1206.83     1234.67     19.38 o 
  -2   4  -9      134.23      129.86      4.10 o 
  -1   4  -9       34.28       42.05      1.68 o 
   0   4  -9      675.18      543.97      8.92 o 
  -4   5  -9      128.95      134.39      8.29 o 
  -3   5  -9      438.46      426.22      8.00 o 
  -2   5  -9     3445.20     3634.27     59.39 o 
  -1   5  -9      291.77      255.89      4.86 o 
   0   5  -9      441.55      433.15     12.35 o 
  -5   6  -9       76.64       73.40      4.44 o 
  -4   6  -9       93.90       93.07      4.08 o 
  -3   6  -9      573.33      553.19     11.20 o 
  -2   6  -9       40.95       56.14      3.56 o 
  -1   6  -9       21.17       29.24      2.25 o 
   0   6  -9     1800.50     1843.08     41.78 o 
  -6   7  -9      144.54      122.27      4.92 o 
  -5   7  -9       75.29       92.82      4.26 o 
  -4   7  -9      917.79      843.02     20.43 o 
  -3   7  -9      854.80      911.84     20.30 o 
  -2   7  -9        9.27       20.01      3.07 o 
  -1   7  -9      148.21      136.12      5.50 o 
   0   7  -9      284.07      252.78      8.40 o 
  -7   8  -9      115.08      110.32      5.17 o 
  -6   8  -9      399.80      389.82     11.88 o 
  -5   8  -9      175.27      217.14     11.29 o 
  -4   8  -9      123.13      133.08      6.06 o 
  -3   8  -9      866.45      834.87     21.12 o 
  -2   8  -9       58.22       60.09      3.73 o 
  -1   8  -9      479.32      427.08     12.89 o 
   0   8  -9       29.68       35.91      2.96 o 
  -8   9  -9       21.47       22.13      3.23 o 
  -7   9  -9       75.86       88.06      5.09 o 
  -6   9  -9        3.85        2.88      1.86 o 
  -5   9  -9       95.73       89.18      5.35 o 
  -4   9  -9       23.10       34.36      5.70 o 
  -3   9  -9       31.24       29.65      2.89 o 
  -2   9  -9       17.81       24.38      2.68 o 
  -1   9  -9        4.88        7.85      1.97 o 
   0   9  -9        4.73        7.38      3.81 o 
  -7  10  -9      168.21      165.61      9.03 o 
  -6  10  -9       99.15      104.44      8.24 o 
  -5  10  -9       18.71       27.24      3.06 o 
  -4  10  -9      236.37      225.60     10.66 o 
  -3  10  -9        6.27       12.02      2.77 o 
   0   1  -8      959.43      957.49     15.30 o 
  -1   2  -8      488.30      566.18      7.43 o 
   0   2  -8     1393.98     1364.89     22.13 o 
  -2   3  -8      533.04      492.00      7.37 o 
  -1   3  -8      947.01      983.33     13.44 o 
   0   3  -8      917.27      994.12     14.08 o 
  -3   4  -8      217.73      257.44      4.78 o 
  -2   4  -8      423.97      351.19      5.09 o 
  -1   4  -8     1321.29     1374.42     19.86 o 
   0   4  -8        9.09       17.46      2.07 o 
  -4   5  -8      208.37      242.20     10.70 o 
  -3   5  -8     1007.32     1075.71     17.88 o 
  -2   5  -8      557.15      547.65      8.30 o 
  -1   5  -8      579.54      586.64      9.54 o 
   0   5  -8      331.85      378.33     10.08 o 
  -5   6  -8      144.75      178.09      8.12 o 
  -4   6  -8      178.03      170.41      4.07 o 
  -3   6  -8      110.07       92.90      2.72 o 
  -2   6  -8       97.81      139.27      5.04 o 
  -1   6  -8      416.49      378.18      9.52 o 
   0   6  -8      274.42      290.01     11.38 o 
  -6   7  -8       36.60       43.59      2.91 o 
  -5   7  -8      534.65      481.97     12.76 o 
  -4   7  -8      120.12      127.60      4.67 o 
  -3   7  -8      541.91      491.18     11.18 o 
  -2   7  -8      121.07      123.74      3.81 o 
  -1   7  -8      162.21      182.39      6.70 o 
   0   7  -8       12.81       34.75      3.73 o 
  -7   8  -8      217.44      198.36      7.28 o 
  -6   8  -8       73.76       99.35      7.65 o 
  -5   8  -8      342.53      400.18     21.57 o 
  -4   8  -8       69.62       72.92      4.42 o 
  -3   8  -8      277.34      291.64     13.62 o 
  -2   8  -8       91.40       91.61      4.20 o 
  -1   8  -8       37.32       46.56      3.11 o 
   0   8  -8       13.68       11.64      1.91 o 
  -8   9  -8       32.83       27.83      3.18 o 
  -7   9  -8       53.75       63.58      4.05 o 
  -6   9  -8        8.56        3.91      2.00 o 
  -5   9  -8        1.21       16.01      3.31 o 
  -4   9  -8      224.86      248.26     12.55 o 
  -3   9  -8       52.97       51.25      3.69 o 
  -2   9  -8       26.05       24.47      2.58 o 
  -1   9  -8        9.72       12.16      2.32 o 
   0   9  -8       65.63       50.84      5.48 o 
  -8  10  -8       27.81       29.15      3.83 o 
  -7  10  -8       67.88       83.15      5.94 o 
  -6  10  -8      167.19      180.91      8.84 o 
  -5  10  -8       56.59       63.53      4.32 o 
  -4  10  -8       16.74       25.52      3.13 o 
  -3  10  -8       17.02       24.04      3.33 o 
  -2  10  -8       17.06       24.10      3.61 o 
   0   1  -7     7227.19     8005.26    115.32 o 
  -1   2  -7      128.57      109.54      2.09 o 
   0   2  -7     6942.29     7336.95    104.05 o 
  -2   3  -7      359.15      293.04      4.56 o 
  -1   3  -7      237.12      195.39      3.11 o 
   0   3  -7      849.92      756.15     10.52 o 
  -3   4  -7      361.94      312.48      5.25 o 
  -2   4  -7      587.44      571.79      6.82 o 
  -1   4  -7      864.89      759.66     10.55 o 
   0   4  -7      341.54      302.22      7.89 o 
  -4   5  -7      404.55      363.46      6.55 o 
  -3   5  -7     2843.88     2680.51     40.32 o 
  -2   5  -7      158.96      192.64      3.41 o 
  -1   5  -7      246.36      237.12      5.58 o 
   0   5  -7      995.34     1053.24     20.84 o 
  -5   6  -7      275.48      261.56      5.66 o 
  -4   6  -7      346.22      337.54     12.26 o 
  -3   6  -7      276.50      263.46      5.28 o 
  -2   6  -7      810.17      822.07     14.08 o 
  -1   6  -7      188.34      232.98      6.05 o 
   0   6  -7      249.98      229.21     10.41 o 
  -6   7  -7      111.07      132.24      4.74 o 
  -5   7  -7      681.99      642.95     13.46 o 
  -4   7  -7      413.63      389.67      8.53 o 
  -3   7  -7      252.05      239.80      6.36 o 
  -2   7  -7       86.47       98.25      3.77 o 
  -1   7  -7      362.52      359.98      9.37 o 
   0   7  -7      384.53      359.83     10.84 o 
  -7   8  -7      143.49      202.86     15.79 o 
  -6   8  -7      207.60      207.28      7.38 o 
  -5   8  -7      650.13      590.04     15.60 o 
  -4   8  -7      203.19      204.23      6.49 o 
  -3   8  -7      311.72      306.27      9.61 o 
  -2   8  -7       20.20       34.53      4.34 o 
  -1   8  -7       49.17       64.56      4.01 o 
   0   8  -7       62.56       67.88      3.66 o 
  -8   9  -7       25.50       26.42      3.07 o 
  -7   9  -7       59.79       61.38      4.82 o 
  -6   9  -7       47.62       50.08      3.53 o 
  -5   9  -7       49.51       79.56     10.28 o 
  -4   9  -7      323.70      303.03      9.18 o 
  -3   9  -7       18.41       21.28      3.12 o 
  -2   9  -7       64.49       65.51      4.01 o 
  -1   9  -7        7.86        8.30      2.26 o 
   0   9  -7        3.02        4.58      2.63 o 
  -8  10  -7        0.33        2.83      2.15 o 
  -7  10  -7       55.28       61.15      4.84 o 
  -6  10  -7       10.37       27.45      3.39 o 
  -5  10  -7      106.48      114.98      7.31 o 
  -4  10  -7      110.04       93.46      5.47 o 
  -3  10  -7       42.60       60.20      8.90 o 
  -2  10  -7       22.23       24.67      3.07 o 
   0   1  -6       32.89       42.98      1.61 o 
  -1   2  -6     2097.39     2217.76     23.73 o 
   0   2  -6      114.25      138.92      2.12 o 
  -2   3  -6      981.88     1174.92     12.24 o 
  -1   3  -6     1542.68     1596.30     18.73 o 
   0   3  -6      693.15      714.20      9.00 o 
  -3   4  -6     1130.73     1084.94     15.37 o 
  -2   4  -6      212.10      208.95      4.57 o 
  -1   4  -6      862.97      925.14     12.41 o 
   0   4  -6      229.13      160.88      3.65 o 
  -4   5  -6      244.87      246.72      4.71 o 
  -3   5  -6      141.81      153.12      6.28 o 
  -2   5  -6     1842.32     1473.83     16.51 o 
  -1   5  -6      608.70      651.33     12.56 o 
   0   5  -6      913.95      939.54     18.16 o 
  -5   6  -6      127.81      119.81      3.33 o 
  -4   6  -6      994.00     1038.24     16.52 o 
  -3   6  -6      134.59      118.76      3.35 o 
  -2   6  -6      394.04      391.56      7.84 o 
  -1   6  -6      336.80      301.62      6.92 o 
   0   6  -6      828.81      776.15     17.43 o 
  -6   7  -6        6.99       23.25      2.02 o 
  -5   7  -6      156.94      145.77      4.95 o 
  -4   7  -6      151.76      154.42      3.82 o 
  -3   7  -6       54.37       91.81      4.22 o 
  -2   7  -6     1730.17     1607.99     30.32 o 
  -1   7  -6       66.09       87.13      3.64 o 
   0   7  -6       28.99       44.07      2.79 o 
  -7   8  -6     1185.39     1073.42     51.13 o 
  -6   8  -6       86.01      106.05      7.70 o 
  -5   8  -6      280.57      281.43     14.12 o 
  -4   8  -6      584.02      545.72     12.68 o 
  -3   8  -6      328.56      327.52      9.10 o 
  -2   8  -6      224.70      222.11      6.29 o 
  -1   8  -6      481.93      481.64     13.35 o 
   0   8  -6      185.67      160.38      6.64 o 
  -8   9  -6       12.42       13.72      2.58 o 
  -7   9  -6       17.71       23.64      2.90 o 
  -6   9  -6       45.21       49.16      3.97 o 
  -5   9  -6      557.20      512.58     15.46 o 
  -4   9  -6       21.64       28.38      2.95 o 
  -3   9  -6       43.12       55.83      3.25 o 
  -2   9  -6       76.62       92.24      4.46 o 
  -1   9  -6       65.28       52.77      4.18 o 
   0   9  -6        7.59        8.72      2.39 o 
  -8  10  -6       65.32       66.22      5.11 o 
  -7  10  -6       20.04       25.54      3.42 o 
  -6  10  -6      104.99      100.11      6.33 o 
  -5  10  -6       12.60       33.11      4.61 o 
  -4  10  -6       73.81       97.48      5.37 o 
  -3  10  -6      265.35      246.98      9.03 o 
  -2  10  -6        4.59       15.51      5.51 o 
   0   1  -5     2727.02     2620.51     22.06 o 
  -1   2  -5     2164.67     2174.81     22.09 o 
   0   2  -5      231.51      226.00      2.67 o 
  -2   3  -5     2330.90     2240.16     21.11 o 
  -1   3  -5     1431.22     1490.09     16.28 o 
   0   3  -5      243.24      223.42      5.84 o 
  -3   4  -5     1322.75     1209.90     14.63 o 
  -2   4  -5      951.67      998.54     11.65 o 
  -1   4  -5      710.61      785.48     10.47 o 
   0   4  -5     1298.43     1367.37     24.42 o 
  -4   5  -5      427.21      294.02      4.28 o 
  -3   5  -5     1001.59     1201.20     17.68 o 
  -2   5  -5      274.70      334.53      5.03 o 
  -1   5  -5      825.05      822.05     13.73 o 
   0   5  -5     1851.92     1966.86     37.29 o 
  -5   6  -5      275.15      228.86      5.53 o 
  -4   6  -5       44.35       52.99      2.10 o 
  -3   6  -5       46.64       88.40      4.09 o 
  -2   6  -5      885.50      796.94     15.54 o 
  -1   6  -5      591.55      564.38     10.95 o 
   0   6  -5        4.90       39.71      2.64 o 
  -6   7  -5      284.53      280.35      8.29 o 
  -5   7  -5      576.95      615.13     15.21 o 
  -4   7  -5      100.65      104.97      3.08 o 
  -3   7  -5      169.68      162.99      5.13 o 
  -2   7  -5      107.45      123.43      4.82 o 
  -1   7  -5       72.39       69.27      2.93 o 
   0   7  -5      472.10      473.33     14.19 o 
  -7   8  -5      194.10      226.00      9.13 o 
  -6   8  -5      317.52      270.11      8.00 o 
  -5   8  -5       49.40       92.91      8.76 o 
  -4   8  -5      290.49      298.43      8.27 o 
  -3   8  -5      507.40      465.99     12.06 o 
  -2   8  -5      201.74      180.34      5.27 o 
  -1   8  -5      268.86      277.07      9.06 o 
   0   8  -5      108.71      105.90      5.31 o 
  -8   9  -5       12.71       16.13      2.72 o 
  -7   9  -5       69.05       67.76      4.50 o 
  -6   9  -5      128.24      124.98      5.47 o 
  -5   9  -5       12.03       31.27      3.01 o 
  -4   9  -5      155.36      151.67      5.40 o 
  -3   9  -5       38.81       40.02      2.76 o 
  -2   9  -5       98.76       98.67      4.16 o 
  -1   9  -5        0.02        3.64      1.59 o 
   0   9  -5       18.93       25.65      3.34 o 
  -8  10  -5        6.71       17.72      3.30 o 
  -7  10  -5       83.95       99.68      6.12 o 
  -6  10  -5      128.40      138.07     10.80 o 
  -5  10  -5      175.55      173.46      7.44 o 
  -4  10  -5       85.13       85.65      4.31 o 
  -3  10  -5      155.50      146.41      7.02 o 
  -2  10  -5      157.36      111.04      6.40 o 
   0   1  -4      289.11      202.40      2.04 o 
  -1   2  -4     8654.43     8691.70     79.49 o 
   0   2  -4     2206.04     2161.79     22.73 o 
  -2   3  -4     2351.32     2206.05     14.67 o 
  -1   3  -4     1177.23     1006.18     14.50 o 
   0   3  -4     1776.23     1757.62     20.91 o 
  -3   4  -4      740.52      624.11      7.81 o 
  -2   4  -4     1843.05     1851.26     20.68 o 
  -1   4  -4     1182.11     1025.91     15.33 o 
   0   4  -4      959.61      891.01     13.21 o 
  -4   5  -4      434.90      484.83      7.34 o 
  -3   5  -4     1225.52     1164.63     16.84 o 
  -2   5  -4       33.42       60.61      3.13 o 
  -1   5  -4      310.09      211.02      4.30 o 
   0   5  -4      545.64      496.69      9.74 o 
  -5   6  -4       76.19       93.27      3.46 o 
  -4   6  -4      294.13      254.22      5.20 o 
  -3   6  -4      635.07      591.88      8.45 o 
  -2   6  -4       24.10       32.76      1.52 o 
  -1   6  -4        6.64       17.17      1.87 o 
   0   6  -4      127.83      192.97      7.29 o 
  -6   7  -4      486.22      450.54     10.59 o 
  -5   7  -4       71.44       85.57      4.81 o 
  -4   7  -4      236.24      245.78      6.08 o 
  -3   7  -4      255.22      245.74      5.06 o 
  -2   7  -4      407.21      397.46      8.18 o 
  -1   7  -4      113.51      110.97      4.03 o 
   0   7  -4      377.76      324.66      9.71 o 
  -7   8  -4      162.03      161.64      8.69 o 
  -6   8  -4       59.78       94.62      8.72 o 
  -5   8  -4     1366.17     1278.90     26.10 o 
  -4   8  -4      145.09      132.65      5.24 o 
  -3   8  -4      207.07      266.70      8.15 o 
  -2   8  -4      350.28      330.03      8.07 o 
  -1   8  -4      216.32      243.74     15.19 o 
   0   8  -4       77.68       91.47      5.71 o 
  -8   9  -4        0.65        2.35      1.67 o 
  -7   9  -4       15.45        8.20      1.87 o 
  -6   9  -4        8.11        8.83      1.75 o 
  -5   9  -4      164.04      166.75      6.21 o 
  -4   9  -4      118.95      145.64      7.45 o 
  -3   9  -4        5.37       18.18      2.06 o 
  -2   9  -4       81.51       72.17      4.41 o 
  -1   9  -4       15.47       20.00      2.55 o 
   0   9  -4       43.62       49.32      4.13 o 
  -9  10  -4       60.44       89.14      6.18 o 
  -8  10  -4       72.50       78.34      5.39 o 
  -7  10  -4      108.23      121.47      6.78 o 
  -6  10  -4      380.25      347.57     11.98 o 
  -5  10  -4      106.03      114.67      5.62 o 
  -4  10  -4       42.14       48.74      4.31 o 
  -3  10  -4       48.45       49.78      3.98 o 
  -2  10  -4       18.94       28.11      3.38 o 
  -1  10  -4       83.53       85.55      5.95 o 
  -6  11  -4       76.46       72.49      5.62 o 
  -5  11  -4        1.11        0.68      2.80 o 
   0   1  -3     3792.38     3852.79     26.57 o 
  -1   2  -3    13042.49    13768.70    122.61 o 
   0   2  -3     4142.79     4405.48     39.42 o 
  -2   3  -3     2255.86     2238.43     25.66 o 
  -1   3  -3     3783.26     3857.05     43.94 o 
   0   3  -3     1763.39     1614.80     19.73 o 
  -3   4  -3      661.21      607.65      7.94 o 
  -2   4  -3      311.58      304.00      5.67 o 
  -1   4  -3      315.25      343.48      3.85 o 
   0   4  -3     1089.82     1022.22     12.30 o 
  -4   5  -3      418.94      484.28     10.46 o 
  -3   5  -3      535.77      513.09      9.53 o 
  -2   5  -3     5147.22     5642.73     82.36 o 
  -1   5  -3      173.43      149.61      3.98 o 
   0   5  -3       32.20       57.53      3.76 o 
  -5   6  -3      600.01      678.98     12.55 o 
  -4   6  -3      398.53      310.22      6.15 o 
  -3   6  -3      436.77      397.33      6.87 o 
  -2   6  -3       22.30       27.71      1.61 o 
  -1   6  -3      158.21      180.30      5.35 o 
   0   6  -3     2215.42     2078.25     43.88 o 
  -6   7  -3      150.12      139.62      5.26 o 
  -5   7  -3      103.74      143.58      7.17 o 
  -4   7  -3     1213.80     1205.37     20.65 o 
  -3   7  -3      606.08      598.88     11.43 o 
  -2   7  -3       58.76       60.94      2.59 o 
  -1   7  -3       48.52       52.30      3.88 o 
   0   7  -3       46.33       63.39      3.92 o 
  -7   8  -3        5.30       29.35      2.64 o 
  -6   8  -3      442.60      422.64     10.56 o 
  -5   8  -3      535.39      555.58     13.71 o 
  -4   8  -3      105.23      126.60      4.45 o 
  -3   8  -3     2600.54     2313.27     91.20 o 
  -2   8  -3       49.88       61.68      4.67 o 
  -1   8  -3     1486.75     1482.80     36.86 o 
   0   8  -3      108.38      122.18      6.22 o 
  -8   9  -3        8.37       26.05      2.57 o 
  -7   9  -3        1.63        8.67      1.88 o 
  -6   9  -3       12.71       22.44      2.39 o 
  -5   9  -3      103.61      101.66      4.59 o 
  -4   9  -3       81.86       98.96      4.28 o 
  -3   9  -3       19.71       25.07      2.07 o 
  -2   9  -3       31.32       37.11      3.41 o 
  -1   9  -3       65.00       85.46      4.45 o 
   0   9  -3        4.90       28.88      4.92 o 
  -9  10  -3      154.90      156.39      7.78 o 
  -8  10  -3       47.26       43.45      4.25 o 
  -7  10  -3      248.95      253.83      9.84 o 
  -6  10  -3        9.57       27.90      3.82 o 
  -5  10  -3       90.53       93.83      5.96 o 
  -4  10  -3      444.48      386.77     11.95 o 
  -3  10  -3        7.72       15.40      2.80 o 
  -2  10  -3       10.97       12.70      2.51 o 
  -1  10  -3       14.00       21.39      3.59 o 
  -6  11  -3       29.68       45.53      4.37 o 
  -5  11  -3       63.10       48.86      5.80 o 
   0   1  -2      440.79      404.60      2.55 o 
  -1   2  -2    14864.04    15612.36    141.49 o 
   0   2  -2     2245.57     2170.42     36.89 o 
  -2   3  -2     1182.54     1104.79     10.23 o 
  -1   3  -2     1890.71     1933.60     42.70 o 
   0   3  -2     1778.75     1913.30     29.87 o 
  -3   4  -2     1067.46     1190.72     16.27 o 
  -2   4  -2      648.68      768.24     10.45 o 
  -1   4  -2      734.67      712.26      9.13 o 
   0   4  -2      677.47      727.35      9.58 o 
  -4   5  -2      243.84      271.23      4.89 o 
  -3   5  -2     1871.67     2216.58     35.61 o 
  -2   5  -2      533.60      528.97      8.09 o 
  -1   5  -2      195.92      180.42      3.82 o 
   0   5  -2     1044.93      990.75     16.71 o 
  -5   6  -2      314.21      315.09      6.01 o 
  -4   6  -2        8.51       17.62      1.71 o 
  -3   6  -2      307.35      261.91      4.81 o 
  -2   6  -2      219.16      177.63      3.30 o 
  -1   6  -2       22.31       39.03      2.06 o 
   0   6  -2      344.22      362.45      8.80 o 
  -6   7  -2      310.37      320.74      8.72 o 
  -5   7  -2      574.71      515.12     10.55 o 
  -4   7  -2      281.39      302.54      6.15 o 
  -3   7  -2      369.88      355.70      7.24 o 
  -2   7  -2      246.83      234.55      6.53 o 
  -1   7  -2      139.72      138.20      4.64 o 
   0   7  -2      308.57      284.46      7.97 o 
  -7   8  -2      309.21      344.95     12.06 o 
  -6   8  -2      111.73      125.17      4.95 o 
  -5   8  -2      707.88      697.12     13.95 o 
  -4   8  -2      141.95      138.76      4.12 o 
  -3   8  -2      245.68      262.37      8.07 o 
  -2   8  -2      408.83      403.45     10.47 o 
  -1   8  -2      175.52      190.59      7.00 o 
   0   8  -2       34.84       32.92      4.05 o 
  -8   9  -2       26.81       18.76      2.47 o 
  -7   9  -2       31.52       34.65      5.53 o 
  -6   9  -2       16.38       19.62      2.09 o 
  -5   9  -2      163.68      171.82      6.28 o 
  -4   9  -2      498.21      471.64     11.73 o 
  -3   9  -2      110.36      108.08      5.71 o 
  -2   9  -2      151.02      156.01      6.48 o 
  -1   9  -2        2.46        8.94      2.06 o 
   0   9  -2      165.16      161.62      7.35 o 
  -9  10  -2       33.85       51.53      5.60 o 
  -8  10  -2      138.41      128.02      5.83 o 
  -7  10  -2       27.67       53.59      5.89 o 
  -6  10  -2      271.89      254.36      9.49 o 
  -5  10  -2       40.59       49.11      3.66 o 
  -4  10  -2       39.07       43.54      3.23 o 
  -3  10  -2       25.72       23.82      3.46 o 
  -2  10  -2       80.14       81.68      5.28 o 
  -1  10  -2       68.47       54.02      4.18 o 
  -7  11  -2       13.28       21.57      3.52 o 
  -6  11  -2       37.86       32.32      3.52 o 
  -5  11  -2       74.98       63.08      5.18 o 
  -4  11  -2       31.84       34.60      4.58 o 
  -1   2  -1     1395.78     1466.77     13.57 o 
   0   2  -1     1147.45     1072.49      8.24 o 
  -2   3  -1     3352.79     3825.33     41.98 o 
  -1   3  -1      350.41      305.58      3.86 o 
   0   3  -1     4742.29     4667.76     56.83 o 
  -3   4  -1     2230.24     2345.44     30.59 o 
  -2   4  -1     1063.75     1030.11     12.96 o 
  -1   4  -1      650.32      731.36     20.02 o 
   0   4  -1      994.15     1010.23     12.62 o 
  -4   5  -1       39.37       55.72      1.49 o 
  -3   5  -1     1620.73     1712.63     24.86 o 
  -2   5  -1      183.17      179.72      5.40 o 
  -1   5  -1      160.93      216.61      3.59 o 
   0   5  -1     2800.14     2816.11     43.50 o 
  -5   6  -1       97.12      114.34      2.64 o 
  -4   6  -1       63.55       67.59      2.27 o 
  -3   6  -1      128.92      122.80      2.85 o 
  -2   6  -1      294.19      324.67      6.22 o 
  -1   6  -1     1128.19     1195.94     20.33 o 
   0   6  -1      117.05      135.08      4.89 o 
  -6   7  -1       97.63      102.27      3.25 o 
  -5   7  -1      415.95      394.93      7.83 o 
  -4   7  -1      129.46      150.94      3.75 o 
  -3   7  -1      380.64      358.67      6.95 o 
  -2   7  -1      169.40      188.30      4.83 o 
  -1   7  -1      233.85      228.98      6.27 o 
   0   7  -1      198.78      178.38      5.97 o 
  -7   8  -1      216.66      290.55     10.80 o 
  -6   8  -1      200.16      177.83      5.24 o 
  -5   8  -1      235.90      237.83      7.16 o 
  -4   8  -1      421.07      453.44      9.72 o 
  -3   8  -1      521.00      512.14     13.43 o 
  -2   8  -1       61.48       50.15      4.51 o 
  -1   8  -1      159.37      164.31      7.12 o 
   0   8  -1       84.09       78.05      4.84 o 
  -8   9  -1       30.98       40.31      3.71 o 
  -7   9  -1      228.39      242.50      8.40 o 
  -6   9  -1       53.62       64.24      3.76 o 
  -5   9  -1       45.60       76.81      3.63 o 
  -4   9  -1      269.98      241.08      8.18 o 
  -3   9  -1       87.65       76.15      3.57 o 
  -2   9  -1      188.82      172.52      6.94 o 
  -1   9  -1        9.46       14.94      2.25 o 
   0   9  -1       47.58       51.15      4.53 o 
  -9  10  -1       40.67       41.66      4.48 o 
  -8  10  -1       29.67       46.55      5.17 o 
  -7  10  -1       54.32       62.38      4.01 o 
  -6  10  -1       37.26       44.48      3.59 o 
  -5  10  -1      177.41      157.80      6.55 o 
  -4  10  -1      216.31      187.18      8.69 o 
  -3  10  -1       74.55       72.29      5.15 o 
  -2  10  -1      123.53      119.84      7.08 o 
  -1  10  -1       34.74       43.94      3.98 o 
  -7  11  -1       53.14       55.36      5.36 o 
  -6  11  -1        8.40        8.60      3.39 o 
  -5  11  -1        3.24        7.16      2.73 o 
  -4  11  -1        4.54       12.87      3.52 o 
  -1   2   0    13397.10    13569.02    143.90 o 
   0   2   0       23.59       24.09      0.77 o 
  -2   3   0       39.49       36.10      1.08 o 
  -1   3   0     2506.41     2209.55     32.70 o 
   0   3   0      398.73      435.35      5.06 o 
  -3   4   0     1142.25      951.60     15.87 o 
  -2   4   0      291.30      262.08      3.56 o 
  -1   4   0     3427.86     3505.33     49.60 o 
   0   4   0     1148.47     1107.50     14.75 o 
  -4   5   0      168.50      156.28      2.86 o 
  -3   5   0       64.05       89.10      2.81 o 
  -2   5   0      449.28      549.31      8.82 o 
  -1   5   0      125.13      147.28      3.25 o 
   0   5   0      449.28      462.37      8.65 o 
  -5   6   0       33.68       35.75      2.10 o 
  -4   6   0      201.08      206.07      3.84 o 
  -3   6   0       37.90       36.60      1.44 o 
  -2   6   0      281.32      249.88      4.49 o 
  -1   6   0      584.45      645.53     11.01 o 
   0   6   0     1906.40     1914.26     33.20 o 
  -6   7   0       84.83       78.24      3.17 o 
  -5   7   0       32.93       32.20      3.13 o 
  -4   7   0      177.63      225.22      4.97 o 
  -3   7   0      153.71      220.55      8.07 o 
  -2   7   0     1448.88     1468.29     28.11 o 
  -1   7   0      805.71      865.19     16.09 o 
   0   7   0       38.05       40.11      2.96 o 
  -7   8   0     2041.12     2085.93     61.00 o 
  -6   8   0      121.14      112.46      4.31 o 
  -5   8   0      555.93      546.03     13.84 o 
  -4   8   0      640.27      678.48     14.12 o 
  -3   8   0      671.54      591.91     23.43 o 
  -2   8   0      120.71       99.41      4.21 o 
  -1   8   0      610.78      617.08     18.21 o 
   0   8   0      102.37       92.30      4.85 o 
  -8   9   0        2.44        7.46      1.94 o 
  -7   9   0       21.41       50.20      3.77 o 
  -6   9   0       84.90       85.10      4.35 o 
  -5   9   0      645.54      606.40     15.63 o 
  -4   9   0       39.30       67.87      5.71 o 
  -3   9   0        0.45        1.06      1.20 o 
  -2   9   0      255.74      276.67     13.75 o 
  -1   9   0      133.23      103.98      5.44 o 
   0   9   0       11.50       28.44      3.12 o 
  -9  10   0       26.26       18.81      2.84 o 
  -8  10   0       80.30      114.61      8.53 o 
  -7  10   0        8.05       16.15      2.57 o 
  -6  10   0      134.52      114.08      6.09 o 
  -5  10   0       37.03       48.73      3.62 o 
  -4  10   0       20.72       50.67      4.58 o 
  -3  10   0      398.41      357.64     13.96 o 
  -2  10   0        6.80       15.96      3.26 o 
  -1  10   0      118.95      107.12      6.46 o 
  -7  11   0        9.88       16.19      2.90 o 
  -6  11   0       15.18       14.58      3.42 o 
  -5  11   0        7.75        5.52      2.45 o 
  -4  11   0       31.74       22.81      3.37 o 
  -1   2   1     1400.92     1495.27     21.55 o 
   0   2   1     1155.21     1080.51      9.62 o 
  -2   3   1     3324.90     3788.24     39.22 o 
  -1   3   1      366.55      321.43      3.62 o 
   0   3   1     4831.72     4752.01     58.66 o 
  -3   4   1     2242.23     2378.76     31.23 o 
  -2   4   1     1082.02     1043.79     13.66 o 
  -1   4   1      677.93      800.73     10.57 o 
   0   4   1      981.42      997.36     13.76 o 
  -4   5   1       38.41       49.75      1.29 o 
  -3   5   1     1607.66     1688.09     23.98 o 
  -2   5   1      177.68      184.62      3.62 o 
  -1   5   1      156.50      216.87      3.95 o 
   0   5   1     2783.58     2862.46     44.55 o 
  -5   6   1       95.46      109.73      3.17 o 
  -4   6   1       65.49       65.02      1.72 o 
  -3   6   1      133.21      126.56      2.76 o 
  -2   6   1      301.54      337.78      6.25 o 
  -1   6   1     1102.34     1162.91     20.77 o 
   0   6   1      118.36      137.12      4.98 o 
  -6   7   1       98.79      106.77      3.37 o 
  -5   7   1      415.81      389.07      8.82 o 
  -4   7   1      133.22      153.01      3.64 o 
  -3   7   1      394.32      369.17      8.56 o 
  -2   7   1      169.05      189.55      4.70 o 
  -1   7   1      231.25      217.11      5.19 o 
   0   7   1      187.62      162.02      4.98 o 
  -7   8   1      217.29      270.73      7.93 o 
  -6   8   1      195.51      174.50      5.51 o 
  -5   8   1      232.81      235.89      7.49 o 
  -4   8   1      433.23      503.80     12.71 o 
  -3   8   1      519.04      488.01     11.38 o 
  -2   8   1       59.92       45.93      4.04 o 
  -1   8   1      159.18      177.26     10.58 o 
   0   8   1       81.31       77.39      4.05 o 
  -8   9   1       27.71       30.32      3.11 o 
  -7   9   1      226.84      251.89      8.86 o 
  -6   9   1       52.21       54.07      3.50 o 
  -5   9   1       44.91       73.12      4.77 o 
  -4   9   1      269.60      246.19      8.87 o 
  -3   9   1       84.98       74.33      4.66 o 
  -2   9   1      182.55      173.01      7.84 o 
  -1   9   1        9.79        8.77      2.39 o 
   0   9   1       47.74       53.38      3.64 o 
  -9  10   1       41.06       43.82      4.19 o 
  -8  10   1       29.88       42.12      7.82 o 
  -7  10   1       54.15       61.89      4.42 o 
  -6  10   1       34.54       43.50      5.62 o 
  -5  10   1      176.40      169.98      7.23 o 
  -4  10   1      215.77      193.45      8.83 o 
  -3  10   1       75.00       77.18      5.48 o 
  -2  10   1      123.36      116.20      6.74 o 
  -1  10   1       33.76       42.44      4.49 o 
  -7  11   1       52.59       51.31      4.81 o 
  -6  11   1        8.32        3.87      3.11 o 
  -5  11   1        2.96        5.78      2.55 o 
  -4  11   1        4.11       11.83      2.87 o 
   0   1   2      421.83      394.23      2.12 o 
  -1   2   2    14867.43    15752.02    198.95 o 
   0   2   2     2256.68     2191.50     18.78 o 
  -2   3   2     1163.03     1089.15     10.27 o 
  -1   3   2     1891.92     2018.19     21.41 o 
   0   3   2     1777.16     1904.65     41.00 o 
  -3   4   2     1057.05     1144.69     13.52 o 
  -2   4   2      634.70      771.79     10.60 o 
  -1   4   2      745.92      740.64      9.15 o 
   0   4   2      672.73      704.25      9.57 o 
  -4   5   2      234.59      244.23      6.58 o 
  -3   5   2     1915.10     2275.55     31.20 o 
  -2   5   2      536.14      550.58      8.89 o 
  -1   5   2      210.45      194.84      3.52 o 
   0   5   2     1015.32     1053.88     16.28 o 
  -5   6   2      304.04      302.88      6.47 o 
  -4   6   2        8.81       17.55      1.91 o 
  -3   6   2      326.73      272.95      5.22 o 
  -2   6   2      214.06      181.92      3.83 o 
  -1   6   2       21.77       32.62      3.04 o 
   0   6   2      344.72      367.47      8.75 o 
  -6   7   2      329.37      337.09      7.91 o 
  -5   7   2      575.81      510.87     11.51 o 
  -4   7   2      271.64      292.87      7.68 o 
  -3   7   2      360.97      357.78     10.24 o 
  -2   7   2      249.66      240.11      5.58 o 
  -1   7   2      147.76      154.51      4.41 o 
   0   7   2      320.48      293.69      7.75 o 
  -7   8   2      310.01      332.58      9.12 o 
  -6   8   2      113.78      121.30      4.93 o 
  -5   8   2      703.38      686.61     17.72 o 
  -4   8   2      137.80      150.58      5.61 o 
  -3   8   2      250.48      245.25     17.09 o 
  -2   8   2      414.34      413.05     10.65 o 
  -1   8   2      178.87      203.02     13.22 o 
   0   8   2       34.25       40.89      2.86 o 
  -8   9   2       27.20       19.54      2.45 o 
  -7   9   2       34.55       33.64      2.96 o 
  -6   9   2       15.74       21.43      2.31 o 
  -5   9   2      160.75      165.93      6.12 o 
  -4   9   2      502.37      431.46     19.42 o 
  -3   9   2      110.69      110.55      7.20 o 
  -2   9   2      148.67      151.03      6.18 o 
  -1   9   2        2.43       10.25      3.64 o 
   0   9   2      160.59      156.03      7.10 o 
  -9  10   2       33.54       43.76      4.37 o 
  -8  10   2      139.77      123.21      7.49 o 
  -7  10   2       28.57       36.24      3.83 o 
  -6  10   2      270.59      251.34      8.70 o 
  -5  10   2       42.14       57.55      3.85 o 
  -4  10   2       39.19       36.09      3.68 o 
  -3  10   2       25.46       30.97      3.45 o 
  -2  10   2       80.47       82.64      5.49 o 
  -1  10   2       67.99       61.02      5.56 o 
  -7  11   2       14.48       18.01      3.51 o 
  -6  11   2       36.56       36.23      4.61 o 
  -5  11   2       75.14       57.78      4.68 o 
  -4  11   2       31.24       36.62      3.76 o 
   0   1   3     3799.14     3863.63     18.81 o 
  -1   2   3    13066.89    13881.93    153.87 o 
   0   2   3     4135.90     4364.31     41.37 o 
  -2   3   3     2253.48     2259.95     30.42 o 
  -1   3   3     3783.18     4122.28     92.36 o 
   0   3   3     1746.96     1523.68     16.82 o 
  -3   4   3      631.46      574.64      9.58 o 
  -2   4   3      308.47      314.65      4.05 o 
  -1   4   3      315.17      359.35      4.67 o 
   0   4   3     1077.67     1031.66     12.52 o 
  -4   5   3      420.04      491.93     10.08 o 
  -3   5   3      529.46      499.81     12.18 o 
  -2   5   3     5155.59     5692.19     91.09 o 
  -1   5   3      186.59      159.38      2.82 o 
   0   5   3       33.84       55.87      2.49 o 
  -5   6   3      599.58      678.19     13.46 o 
  -4   6   3      395.94      309.43      6.33 o 
  -3   6   3      441.19      394.14      7.34 o 
  -2   6   3       23.60       31.25      1.93 o 
  -1   6   3      160.43      189.77      3.92 o 
   0   6   3     2225.40     2139.31     46.54 o 
  -6   7   3      149.17      129.33      4.61 o 
  -5   7   3      100.92      146.26      4.39 o 
  -4   7   3     1199.57     1196.36     26.28 o 
  -3   7   3      605.91      598.25     11.55 o 
  -2   7   3       57.79       50.13      2.51 o 
  -1   7   3       48.43       42.70      2.59 o 
   0   7   3       44.66       60.73      3.60 o 
  -7   8   3        5.34       24.79      2.45 o 
  -6   8   3      438.91      414.60     11.49 o 
  -5   8   3      536.21      567.28     17.61 o 
  -4   8   3      103.64      128.46      5.38 o 
  -3   8   3     2598.99     2430.61     55.29 o 
  -2   8   3       50.74       57.77      4.20 o 
  -1   8   3     1489.13     1416.58     36.46 o 
   0   8   3      107.90      122.12      5.18 o 
  -8   9   3        7.66       18.93      2.51 o 
  -7   9   3        1.91        2.05      1.77 o 
  -6   9   3       13.17       20.89      2.06 o 
  -5   9   3      103.47      109.91      5.57 o 
  -4   9   3       85.19      100.10      4.77 o 
  -3   9   3       21.70       23.91      2.94 o 
  -2   9   3       30.87       32.63      3.42 o 
  -1   9   3       66.55       87.46      5.19 o 
   0   9   3        5.11       10.43      2.94 o 
  -9  10   3      155.47      153.48      8.40 o 
  -8  10   3       46.90       41.89      4.26 o 
  -7  10   3      250.11      269.88     11.10 o 
  -6  10   3        9.56       25.89      2.81 o 
  -5  10   3       91.24      104.46      6.52 o 
  -4  10   3      444.97      406.68     16.58 o 
  -3  10   3        7.67       18.13      2.73 o 
  -2  10   3       10.95       16.97      3.90 o 
  -1  10   3       15.78       19.80      3.36 o 
  -6  11   3       28.64       48.74      5.67 o 
  -5  11   3       62.88       45.30      4.39 o 
   0   1   4      306.41      224.73      4.59 o 
  -1   2   4     8658.80     8653.50     82.76 o 
   0   2   4     2224.35     2142.20     18.42 o 
  -2   3   4     2330.17     2268.10     30.94 o 
  -1   3   4     1182.89     1035.44     16.03 o 
   0   3   4     1786.20     1602.43     42.43 o 
  -3   4   4      740.96      634.49     10.45 o 
  -2   4   4     1868.77     1889.51     27.36 o 
  -1   4   4     1188.47     1023.80     14.01 o 
   0   4   4      954.31      863.41     15.41 o 
  -4   5   4      444.94      492.26     10.38 o 
  -3   5   4     1188.21     1144.09     20.03 o 
  -2   5   4       31.47       59.43      4.07 o 
  -1   5   4      314.64      212.82      4.31 o 
   0   5   4      565.85      515.14     12.37 o 
  -5   6   4       79.33      100.75      4.57 o 
  -4   6   4      292.31      260.66      5.62 o 
  -3   6   4      627.29      604.23     13.63 o 
  -2   6   4       25.82       35.39      1.87 o 
  -1   6   4        5.63       10.16      2.31 o 
   0   6   4      125.73      192.71      7.07 o 
  -6   7   4      466.61      427.95     10.72 o 
  -5   7   4       73.66       81.80      3.40 o 
  -4   7   4      243.54      268.78      7.77 o 
  -3   7   4      249.48      271.92      8.83 o 
  -2   7   4      405.22      388.05     11.97 o 
  -1   7   4      106.24      106.73      4.05 o 
   0   7   4      367.66      316.97      8.47 o 
  -7   8   4      159.08      172.24      6.19 o 
  -6   8   4       59.61       69.97      3.49 o 
  -5   8   4     1363.73     1280.51     31.72 o 
  -4   8   4      148.92      137.78      8.77 o 
  -3   8   4      205.57      235.48     13.32 o 
  -2   8   4      343.02      324.37     13.83 o 
  -1   8   4      214.28      218.34      8.63 o 
   0   8   4       77.82       92.49      4.01 o 
  -8   9   4        0.74        0.07      1.24 o 
  -7   9   4       13.16        6.12      1.97 o 
  -6   9   4        8.27       11.08      1.79 o 
  -5   9   4      167.01      166.34      6.12 o 
  -4   9   4      116.90      130.55      5.43 o 
  -3   9   4        4.39       15.97      2.45 o 
  -2   9   4       82.48       80.87      5.15 o 
  -1   9   4       17.99       21.74      2.73 o 
   0   9   4       45.85       54.08      4.19 o 
  -9  10   4       61.28       82.23      6.03 o 
  -8  10   4       70.79       71.21      5.56 o 
  -7  10   4      107.01      109.14      6.23 o 
  -6  10   4      382.20      348.20     11.69 o 
  -5  10   4      105.63      115.17      5.95 o 
  -4  10   4       41.91       50.50      4.32 o 
  -3  10   4       48.57       46.45      4.56 o 
  -2  10   4       18.62       27.85      3.86 o 
  -1  10   4       84.34       85.57      6.13 o 
  -6  11   4       77.31       72.01      6.41 o 
  -5  11   4        0.99        7.04      4.98 o 
   0   1   5     2801.41     2692.04     25.39 o 
  -1   2   5     2163.53     2172.94     19.02 o 
   0   2   5      229.43      227.27      2.03 o 
  -2   3   5     2353.06     2312.16     32.51 o 
  -1   3   5     1408.17     1431.01     15.67 o 
   0   3   5      252.48      221.80      4.52 o 
  -3   4   5     1325.19     1217.00     20.02 o 
  -2   4   5      952.19      988.94     14.47 o 
  -1   4   5      680.38      770.83     12.89 o 
   0   4   5     1312.90     1393.88     21.80 o 
  -4   5   5      441.46      320.40      7.43 o 
  -3   5   5     1007.71     1201.78     21.02 o 
  -2   5   5      282.07      356.34      6.91 o 
  -1   5   5      830.17      815.13     12.57 o 
   0   5   5     1856.39     1955.92     35.74 o 
  -5   6   5      265.19      228.03      6.92 o 
  -4   6   5       38.83       47.13      2.65 o 
  -3   6   5       45.34       81.97      4.95 o 
  -2   6   5      881.27      809.53     15.29 o 
  -1   6   5      602.54      569.09     12.37 o 
   0   6   5        4.87       33.51      2.77 o 
  -6   7   5      286.48      286.05      8.36 o 
  -5   7   5      572.44      600.39     13.77 o 
  -4   7   5       97.27      100.66      3.76 o 
  -3   7   5      166.61      147.28      4.74 o 
  -2   7   5      105.84      110.16      4.92 o 
  -1   7   5       74.35       67.26      3.28 o 
   0   7   5      488.67      482.50     12.37 o 
  -7   8   5      192.18      216.36      7.69 o 
  -6   8   5      323.65      285.51      7.92 o 
  -5   8   5       50.39       82.88      4.90 o 
  -4   8   5      280.51      283.19      9.56 o 
  -3   8   5      505.72      444.71     11.96 o 
  -2   8   5      206.16      182.71      7.42 o 
  -1   8   5      269.32      266.34      9.16 o 
   0   8   5      111.53      107.23      4.50 o 
  -8   9   5       14.89       18.89      2.50 o 
  -7   9   5       67.36       68.21      3.41 o 
  -6   9   5      126.11      120.78      5.03 o 
  -5   9   5       12.07       38.23      6.50 o 
  -4   9   5      154.20      143.95      6.72 o 
  -3   9   5       42.09       42.24      3.27 o 
  -2   9   5      103.86      100.86      5.03 o 
  -1   9   5        0.03        2.18      2.08 o 
   0   9   5       18.39       22.89      3.01 o 
  -8  10   5        6.53       10.34      2.85 o 
  -7  10   5       84.72       89.21      4.92 o 
  -6  10   5      129.84      131.27      8.59 o 
  -5  10   5      173.15      160.61      7.72 o 
  -4  10   5       86.11       89.52      6.40 o 
  -3  10   5      155.31      150.89     10.38 o 
  -2  10   5      156.22      116.69      7.68 o 
   0   1   6       33.14       45.92      1.63 o 
  -1   2   6     2084.10     2182.36     20.43 o 
   0   2   6      109.01      134.58      3.82 o 
  -2   3   6     1004.35     1219.48     15.20 o 
  -1   3   6     1538.30     1543.79     19.42 o 
   0   3   6      682.70      680.89     17.09 o 
  -3   4   6     1151.61     1096.37     15.16 o 
  -2   4   6      213.74      197.87      4.35 o 
  -1   4   6      871.04      950.84     16.60 o 
   0   4   6      218.35      142.54      3.16 o 
  -4   5   6      240.10      239.23      5.57 o 
  -3   5   6      140.90      141.91      5.05 o 
  -2   5   6     1803.79     1501.91     29.87 o 
  -1   5   6      603.23      628.76     11.81 o 
   0   5   6      910.53      923.14     16.94 o 
  -5   6   6      126.64      121.04      4.82 o 
  -4   6   6      994.52     1040.41     21.27 o 
  -3   6   6      136.71      125.25      3.88 o 
  -2   6   6      387.91      371.05      7.90 o 
  -1   6   6      325.24      276.22      6.50 o 
   0   6   6      830.26      779.45     16.83 o 
  -6   7   6        7.46       18.61      2.16 o 
  -5   7   6      158.12      151.39      5.30 o 
  -4   7   6      147.94      157.04      6.16 o 
  -3   7   6       56.10       90.22      3.65 o 
  -2   7   6     1750.27     1591.79     38.98 o 
  -1   7   6       65.93       81.68      3.31 o 
   0   7   6       28.75       37.05      4.40 o 
  -7   8   6     1189.30     1150.19     28.23 o 
  -6   8   6       80.56       86.30      3.93 o 
  -5   8   6      280.49      280.69      8.79 o 
  -4   8   6      585.89      558.01     14.49 o 
  -3   8   6      328.87      316.48     10.85 o 
  -2   8   6      226.22      215.55      7.95 o 
  -1   8   6      482.47      444.02     12.40 o 
   0   8   6      186.98      158.24      6.32 o 
  -8   9   6       11.76       11.83      1.91 o 
  -7   9   6       19.46       22.09      2.58 o 
  -6   9   6       45.31       41.40      3.32 o 
  -5   9   6      553.83      501.94     16.83 o 
  -4   9   6       21.16       28.43      2.78 o 
  -3   9   6       40.81       49.83      3.36 o 
  -2   9   6       75.63       84.44      5.72 o 
  -1   9   6       65.50       51.07      4.88 o 
   0   9   6        7.71       12.37      2.47 o 
  -8  10   6       64.89       69.51      4.92 o 
  -7  10   6       19.68       20.31      2.68 o 
  -6  10   6      104.45       83.42      4.92 o 
  -5  10   6       12.71       24.00      3.06 o 
  -4  10   6       72.47       82.29      5.67 o 
  -3  10   6      268.35      244.32     14.12 o 
  -2  10   6        4.39       13.72      4.59 o 
   0   1   7     7118.81     7981.04     95.45 o 
  -1   2   7      122.54      103.98      2.51 o 
   0   2   7     6952.15     7261.92    121.82 o 
  -2   3   7      366.61      313.21      4.33 o 
  -1   3   7      249.79      209.43      2.76 o 
   0   3   7      883.62      739.10     23.69 o 
  -3   4   7      366.93      332.80      6.00 o 
  -2   4   7      602.42      577.60      8.86 o 
  -1   4   7      852.42      755.72     11.90 o 
   0   4   7      334.06      300.95      5.04 o 
  -4   5   7      423.72      390.62      8.49 o 
  -3   5   7     2828.89     2662.56     49.01 o 
  -2   5   7      161.87      198.23      5.57 o 
  -1   5   7      249.64      225.88      5.56 o 
   0   5   7      987.17     1025.52     18.46 o 
  -5   6   7      270.97      272.71      8.25 o 
  -4   6   7      339.01      333.29      8.02 o 
  -3   6   7      281.70      263.97      7.18 o 
  -2   6   7      809.86      797.64     15.36 o 
  -1   6   7      182.33      212.84      5.37 o 
   0   6   7      252.24      206.10      5.80 o 
  -6   7   7      109.47      123.62      6.01 o 
  -5   7   7      680.65      624.77     15.63 o 
  -4   7   7      420.35      405.33     12.09 o 
  -3   7   7      262.39      236.42      6.75 o 
  -2   7   7       83.11       96.78      4.59 o 
  -1   7   7      354.97      351.41      9.19 o 
   0   7   7      369.89      358.86     11.36 o 
  -7   8   7      140.96      175.05      7.47 o 
  -6   8   7      203.12      189.12      6.52 o 
  -5   8   7      653.53      612.68     17.46 o 
  -4   8   7      211.75      234.29     11.91 o 
  -3   8   7      309.96      289.69     10.26 o 
  -2   8   7       18.77       27.20      2.40 o 
  -1   8   7       49.11       58.58      5.49 o 
   0   8   7       59.29       60.16      4.12 o 
  -8   9   7       27.32       23.47      2.81 o 
  -7   9   7       59.20       68.68      4.15 o 
  -6   9   7       44.48       46.98      3.46 o 
  -5   9   7       49.07       68.75      5.10 o 
  -4   9   7      321.80      300.24     10.92 o 
  -3   9   7       18.39       21.36      2.81 o 
  -2   9   7       62.54       61.09      4.54 o 
  -1   9   7        7.68       13.50      2.91 o 
   0   9   7        2.95        8.25      2.25 o 
  -8  10   7        0.24        3.17      2.25 o 
  -7  10   7       55.79       47.41      3.73 o 
  -6  10   7        9.47       21.65      4.42 o 
  -5  10   7      105.71      109.14      5.94 o 
  -4  10   7      108.76       88.59      5.93 o 
  -3  10   7       42.47       50.41      6.75 o 
  -2  10   7       20.15       23.06      3.83 o 
   0   1   8      991.17      999.29     11.40 o 
  -1   2   8      508.99      583.05      7.15 o 
   0   2   8     1394.73     1376.74     26.31 o 
  -2   3   8      516.27      470.25      6.62 o 
  -1   3   8      949.60      957.90     11.59 o 
   0   3   8      909.26      961.95     13.02 o 
  -3   4   8      217.17      268.05      4.81 o 
  -2   4   8      437.39      358.43      5.31 o 
  -1   4   8     1334.67     1374.55     21.26 o 
   0   4   8        7.27       18.05      2.50 o 
  -4   5   8      201.63      243.34      6.24 o 
  -3   5   8     1022.92     1075.82     25.64 o 
  -2   5   8      554.21      542.09     11.24 o 
  -1   5   8      602.05      608.57     10.88 o 
   0   5   8      338.99      356.24      8.21 o 
  -5   6   8      139.82      156.70      5.22 o 
  -4   6   8      177.22      168.67      4.67 o 
  -3   6   8      111.99       98.44      3.84 o 
  -2   6   8      101.92      142.84      4.60 o 
  -1   6   8      422.74      374.68      8.98 o 
   0   6   8      272.71      274.18      9.00 o 
  -6   7   8       37.77       42.91      3.44 o 
  -5   7   8      537.55      456.46     11.99 o 
  -4   7   8      118.47      124.30      5.24 o 
  -3   7   8      529.98      468.48     11.82 o 
  -2   7   8      121.79      125.79      4.43 o 
  -1   7   8      169.67      177.98      6.90 o 
   0   7   8       15.26       42.05      5.23 o 
  -7   8   8      216.71      192.30      9.03 o 
  -6   8   8       74.29       77.96      4.26 o 
  -5   8   8      337.83      350.92     11.50 o 
  -4   8   8       66.39       79.95      6.97 o 
  -3   8   8      279.47      257.68      9.83 o 
  -2   8   8       98.53       96.48      5.17 o 
  -1   8   8       38.00       50.16      3.93 o 
   0   8   8       13.14        8.75      2.29 o 
  -8   9   8       33.87       27.91      2.97 o 
  -7   9   8       55.30       49.01      3.88 o 
  -6   9   8        9.48        9.03      1.97 o 
  -5   9   8        0.96       21.64      4.38 o 
  -4   9   8      227.76      226.86      9.35 o 
  -3   9   8       51.31       47.61      4.26 o 
  -2   9   8       25.92       22.09      3.15 o 
  -1   9   8       10.23       15.09      2.78 o 
   0   9   8       62.70       49.97      4.30 o 
  -8  10   8       29.14       27.48      3.50 o 
  -7  10   8       67.42       83.19      5.08 o 
  -6  10   8      166.97      163.65      8.30 o 
  -5  10   8       58.88       50.70      5.10 o 
  -4  10   8       15.90       10.68      3.47 o 
  -3  10   8       16.70       25.23      3.87 o 
  -2  10   8       17.28       20.90      4.33 o 
   0   1   9     1148.86     1083.78     15.75 o 
  -1   2   9      113.70       98.66      2.10 o 
   0   2   9      327.86      319.49      5.02 o 
  -2   3   9      957.87      971.70     13.53 o 
  -1   3   9      167.75      151.94      3.57 o 
   0   3   9      526.69      451.97      8.60 o 
  -3   4   9     1200.23     1218.05     18.49 o 
  -2   4   9      130.81      129.79      2.47 o 
  -1   4   9       34.58       49.84      3.00 o 
   0   4   9      668.57      553.79     11.78 o 
  -4   5   9      128.41      124.46      4.09 o 
  -3   5   9      433.79      413.73      9.78 o 
  -2   5   9     3453.71     3597.27     65.83 o 
  -1   5   9      304.82      278.76      7.53 o 
   0   5   9      444.90      432.36     10.94 o 
  -5   6   9       73.35       66.47      3.10 o 
  -4   6   9       92.94       79.50      3.02 o 
  -3   6   9      574.14      555.82     12.24 o 
  -2   6   9       41.75       54.92      3.65 o 
  -1   6   9       21.84       34.04      3.15 o 
   0   6   9     1813.53     1837.59     45.76 o 
  -6   7   9      143.52      125.86      6.11 o 
  -5   7   9       71.64       95.29      6.52 o 
  -4   7   9      904.29      818.82     23.12 o 
  -3   7   9      861.63      890.74     20.60 o 
  -2   7   9        8.92       18.53      2.34 o 
  -1   7   9      146.53      130.31      5.86 o 
   0   7   9      281.53      257.56      9.36 o 
  -7   8   9      115.08      103.51      6.38 o 
  -6   8   9      395.75      382.42     13.57 o 
  -5   8   9      176.24      196.90     14.38 o 
  -4   8   9      124.12      112.90      4.92 o 
  -3   8   9      862.34      825.88     26.80 o 
  -2   8   9       59.33       55.74      4.08 o 
  -1   8   9      480.78      426.89     14.26 o 
   0   8   9       28.58       37.17      3.16 o 
  -8   9   9       20.40       21.95      2.81 o 
  -7   9   9       76.07       84.72      4.90 o 
  -6   9   9        4.64        2.43      1.57 o 
  -5   9   9       95.49       86.39      4.41 o 
  -4   9   9       25.22       34.10      3.69 o 
  -3   9   9       32.96       33.27      4.09 o 
  -2   9   9       17.07       17.06      3.03 o 
  -1   9   9        5.59        8.26      2.49 o 
   0   9   9        4.03        5.85      2.87 o 
  -7  10   9      169.52      164.97      8.53 o 
  -6  10   9      100.39       92.64      7.07 o 
  -5  10   9       19.21       17.84      3.56 o 
  -4  10   9      236.73      223.50     10.18 o 
  -3  10   9        6.27        8.32      2.54 o 
   0   1  10      873.40      945.59     11.54 o 
  -1   2  10     1208.66     1207.65     17.81 o 
   0   2  10       53.96       52.12      1.61 o 
  -2   3  10     1935.14     1848.56     27.51 o 
  -1   3  10       94.94       84.98      2.73 o 
   0   3  10      179.48      180.61      3.52 o 
  -3   4  10      543.56      536.24      8.83 o 
  -2   4  10       65.64       53.96      1.60 o 
  -1   4  10     1266.67     1249.59     24.71 o 
   0   4  10     1599.86     1603.47     31.23 o 
  -4   5  10       17.40       40.55      2.29 o 
  -3   5  10      745.94      672.62     11.59 o 
  -2   5  10      135.76      135.74      7.74 o 
  -1   5  10      693.01      692.18     14.82 o 
   0   5  10      816.88      788.82     19.37 o 
  -5   6  10       80.58       79.70      3.65 o 
  -4   6  10       75.10       94.03      3.52 o 
  -3   6  10      327.84      287.62      7.70 o 
  -2   6  10       52.72       62.63      5.29 o 
  -1   6  10      235.81      244.06      7.88 o 
   0   6  10      276.56      320.82     12.32 o 
  -6   7  10      157.86      145.85      6.78 o 
  -5   7  10       25.79       41.48      3.24 o 
  -4   7  10      286.31      294.25     12.16 o 
  -3   7  10       19.38       33.34      7.05 o 
  -2   7  10       80.99       96.11      5.28 o 
  -1   7  10      118.72      113.02      5.33 o 
   0   7  10      129.30      114.82      5.85 o 
  -7   8  10       34.09       47.51      4.16 o 
  -6   8  10       67.54       63.27      4.76 o 
  -5   8  10      560.74      566.79     18.28 o 
  -4   8  10      166.32      151.79      5.51 o 
  -3   8  10      251.05      265.26     15.15 o 
  -2   8  10      194.97      191.46      8.20 o 
  -1   8  10       22.26       34.16      3.33 o 
   0   8  10       95.90       93.47      5.46 o 
  -8   9  10       11.67       14.48      3.27 o 
  -7   9  10       19.64       24.24      2.81 o 
  -6   9  10       29.91       40.79      3.24 o 
  -5   9  10       45.10       44.56      4.53 o 
  -4   9  10       85.69       82.04      5.29 o 
  -3   9  10       16.00       14.56      2.88 o 
  -2   9  10       41.17       41.39      3.82 o 
  -1   9  10       22.32       29.32      3.38 o 
  -7  10  10       75.31       68.97      6.41 o 
  -6  10  10      233.44      215.45     11.78 o 
  -5  10  10       51.08       63.00      5.46 o 
  -4  10  10       37.24       34.51      3.90 o 
  -3  10  10       49.11       41.55      4.28 o 
   0   1  11     1173.47     1214.24     15.51 o 
  -1   2  11       37.77       30.87      1.33 o 
   0   2  11      837.37      917.13     13.80 o 
  -2   3  11      512.93      442.40     11.82 o 
  -1   3  11     1432.47     1466.79     19.02 o 
   0   3  11       54.15       46.55      1.72 o 
  -3   4  11      589.15      647.21     10.80 o 
  -2   4  11       23.00       30.03      1.78 o 
  -1   4  11      768.72      828.05     14.23 o 
   0   4  11      100.26      118.90      7.55 o 
  -4   5  11      504.91      546.83     11.71 o 
  -3   5  11      951.65      893.54     15.19 o 
  -2   5  11      144.76      144.85      4.56 o 
  -1   5  11        7.22        6.03      1.42 o 
   0   5  11      231.61      222.69      6.61 o 
  -5   6  11      447.19      418.32     10.49 o 
  -4   6  11       46.56       60.51      2.81 o 
  -3   6  11       77.30       71.46      2.99 o 
  -2   6  11      253.77      267.56      9.19 o 
  -1   6  11      395.52      358.73      9.84 o 
   0   6  11       68.44       79.07      4.73 o 
  -6   7  11      245.31      261.36      8.87 o 
  -5   7  11      214.71      232.31      9.05 o 
  -4   7  11       70.53       93.87      6.50 o 
  -3   7  11       21.77       28.20      2.59 o 
  -2   7  11       30.80       43.12      4.06 o 
  -1   7  11       13.89       20.99      2.62 o 
   0   7  11      371.02      355.90     12.11 o 
  -7   8  11       67.34       76.69      5.27 o 
  -6   8  11      110.23      101.33      5.95 o 
  -5   8  11      204.20      240.50     21.79 o 
  -4   8  11      156.88      160.34      8.08 o 
  -3   8  11      255.06      221.14      8.68 o 
  -2   8  11      206.65      176.48      8.28 o 
  -1   8  11      173.33      168.20      8.21 o 
   0   8  11      108.47      115.79      6.60 o 
  -8   9  11       62.53       54.91      4.67 o 
  -7   9  11       34.32       27.84      3.58 o 
  -6   9  11       39.28       32.68      3.65 o 
  -5   9  11       10.67        8.92      4.15 o 
  -4   9  11       70.40       79.31      5.64 o 
  -3   9  11        1.96        3.92      2.91 o 
  -2   9  11       19.12       23.92      3.15 o 
  -1   9  11        5.88        7.21      2.44 o 
  -6  10  11       30.43       27.72      4.25 o 
  -5  10  11      140.31      139.31      8.19 o 
  -4  10  11       36.92       32.54      4.10 o 
   0   0  12    12793.97    11792.52    419.06 o 
   0   1  12      312.14      406.87      8.47 o 
  -1   2  12      507.96      480.19      9.22 o 
   0   2  12       77.81      105.87      3.60 o 
  -2   3  12      163.44      153.93      3.75 o 
  -1   3  12      987.20     1053.86     20.65 o 
   0   3  12      391.81      357.60      6.79 o 
  -3   4  12     1286.75     1407.53     24.21 o 
  -2   4  12        5.70        8.37      0.90 o 
  -1   4  12      398.94      357.52     17.10 o 
   0   4  12      147.34      172.35      5.03 o 
  -4   5  12      185.81      163.96      4.94 o 
  -3   5  12       47.11       51.13      4.15 o 
  -2   5  12       15.57       22.03      2.24 o 
  -1   5  12      208.58      197.63      5.71 o 
   0   5  12      538.10      586.23     15.71 o 
  -5   6  12      115.95      116.45      4.50 o 
  -4   6  12      656.67      667.22     15.08 o 
  -3   6  12      170.87      188.74      6.39 o 
  -2   6  12      240.67      238.63      8.80 o 
  -1   6  12       47.67       49.34      3.11 o 
   0   6  12      468.33      416.05     11.86 o 
  -6   7  12       17.60       25.23      2.51 o 
  -5   7  12      165.18      185.10      7.23 o 
  -4   7  12       94.24       86.04      5.19 o 
  -3   7  12        9.88       13.95      2.03 o 
  -2   7  12      729.15      707.63     19.52 o 
  -1   7  12       11.12       16.79      3.06 o 
   0   7  12        8.49       14.07      3.53 o 
  -7   8  12      619.21      598.11     22.02 o 
  -6   8  12       16.49       23.57      3.03 o 
  -5   8  12       67.98       63.65      4.75 o 
  -4   8  12       81.72       73.58      5.24 o 
  -3   8  12       74.80       91.02      9.07 o 
  -2   8  12      103.64      148.12      7.03 o 
  -1   8  12      297.40      265.30     10.37 o 
   0   8  12      144.25      141.59      9.15 o 
  -8   9  12        8.87        7.03      2.55 o 
  -7   9  12       37.01       32.95      4.19 o 
  -6   9  12       20.63       22.92      3.27 o 
  -5   9  12      180.62      176.37      9.29 o 
  -4   9  12       14.52       15.04      3.09 o 
  -3   9  12        3.36       15.99      5.34 o 
  -2   9  12       11.45       10.27      2.75 o 
  -1   9  12       37.61       27.96      3.45 o 
   0   1  13     2692.86     3155.12     46.12 o 
  -1   2  13        3.00        2.42      0.78 o 
   0   2  13     1797.68     1832.67     33.85 o 
  -2   3  13      478.93      495.12      9.42 o 
  -1   3  13      261.38      307.98     13.36 o 
   0   3  13      868.77      791.27     14.37 o 
  -3   4  13      125.61      137.48      6.20 o 
  -2   4  13      200.02      191.18      4.92 o 
  -1   4  13      410.57      398.47      8.12 o 
   0   4  13       48.79       54.98      5.85 o 
  -4   5  13      429.63      496.86     11.70 o 
  -3   5  13      686.36      647.58     12.11 o 
  -2   5  13      200.71      165.61      7.12 o 
  -1   5  13       12.42       15.99      1.82 o 
   0   5  13      178.32      166.58      6.42 o 
  -5   6  13      119.08      109.92      4.35 o 
  -4   6  13      175.15      180.85      7.49 o 
  -3   6  13       20.13       40.14      3.86 o 
  -2   6  13      653.66      642.35     19.78 o 
  -1   6  13       43.58       34.59      2.69 o 
   0   6  13      166.40      159.34     13.46 o 
  -6   7  13      198.40      188.93      6.95 o 
  -5   7  13      322.51      318.95     11.35 o 
  -4   7  13      310.61      278.82     10.98 o 
  -3   7  13      117.73      110.80      5.07 o 
  -2   7  13       93.10       83.39      4.75 o 
  -1   7  13      207.84      209.68      7.67 o 
   0   7  13      307.26      298.51     10.18 o 
  -7   8  13       50.03       50.11      5.61 o 
  -6   8  13      174.37      166.69      8.26 o 
  -5   8  13      154.23      160.12      8.33 o 
  -4   8  13       24.85       24.16      3.46 o 
  -3   8  13       92.98       92.04      5.85 o 
  -2   8  13       56.03       61.07      5.09 o 
  -1   8  13       29.12       23.19      2.87 o 
   0   8  13       70.25       81.21      5.91 o 
  -7   9  13       12.12       11.71      3.20 o 
  -6   9  13       27.26       29.04      3.76 o 
  -5   9  13        2.13        6.12      2.96 o 
  -4   9  13       45.79       39.94      4.25 o 
  -3   9  13        7.70       10.73      2.68 o 
  -2   9  13       54.39       49.96      4.24 o 
   0   1  14      705.07      647.36     17.45 o 
  -1   2  14      215.29      247.26      4.58 o 
   0   2  14      794.25      849.87     17.08 o 
  -2   3  14      164.04      179.60      5.04 o 
  -1   3  14      356.87      406.88      8.37 o 
   0   3  14      251.48      293.33      6.44 o 
  -3   4  14      227.00      247.14      5.85 o 
  -2   4  14      326.32      386.12     12.20 o 
  -1   4  14      608.27      597.52     11.83 o 
   0   4  14      406.72      416.51     10.35 o 
  -4   5  14        6.42       18.06      3.76 o 
  -3   5  14      256.40      220.09     10.24 o 
  -2   5  14      223.67      225.35      8.32 o 
  -1   5  14      161.49      210.02      6.56 o 
   0   5  14      163.01      185.76      6.49 o 
  -5   6  14       14.10       19.22      2.11 o 
  -4   6  14       66.98       92.19      5.16 o 
  -3   6  14      196.61      181.50      6.53 o 
  -2   6  14       32.62       40.90      3.50 o 
  -1   6  14      139.45      124.08      5.10 o 
   0   6  14      117.44      136.30     10.61 o 
  -6   7  14       21.38       24.46      3.73 o 
  -5   7  14      253.32      218.29     10.23 o 
  -4   7  14       11.12       19.41      3.30 o 
  -3   7  14       25.49       32.97      4.09 o 
  -2   7  14      116.43      115.40      5.42 o 
  -1   7  14       91.49       79.32      4.65 o 
   0   7  14       13.65       20.10      2.47 o 
  -7   8  14       41.92       29.72      4.16 o 
  -6   8  14       14.61       28.95      7.47 o 
  -5   8  14      133.31      131.49      7.57 o 
  -4   8  14       21.35       22.64      3.34 o 
  -3   8  14       95.76      106.49      6.53 o 
  -2   8  14       35.50       34.75      3.13 o 
  -1   8  14       32.87       33.90      3.25 o 
   0   8  14        0.95       12.31      2.84 o 
  -6   9  14       11.44       19.42      3.23 o 
  -5   9  14       20.48       23.95      3.72 o 
  -4   9  14       41.14       39.99      4.32 o 
  -3   9  14        2.70        7.37      2.57 o 
   0   1  15      356.62      391.92      7.09 o 
  -1   2  15      140.75      105.09      2.79 o 
   0   2  15      350.20      367.25      7.83 o 
  -2   3  15       48.03       61.62      2.23 o 
  -1   3  15       60.83       42.36      2.79 o 
   0   3  15       24.95       31.09      2.69 o 
  -3   4  15      292.41      275.26      6.89 o 
  -2   4  15       14.36       27.55      4.26 o 
  -1   4  15       67.15       50.43      3.50 o 
   0   4  15      348.11      280.32     10.40 o 
  -4   5  15      442.75      416.40     10.64 o 
  -3   5  15       37.43       35.31      3.60 o 
  -2   5  15     1441.70     1438.74     41.31 o 
  -1   5  15      216.22      236.60      7.90 o 
   0   5  15      138.66      151.61      6.76 o 
  -5   6  15       80.90       73.51      3.68 o 
  -4   6  15      147.88      145.11      8.56 o 
  -3   6  15      280.40      269.89      8.79 o 
  -2   6  15        4.00        6.52      2.20 o 
  -1   6  15       30.39       32.46      4.19 o 
   0   6  15      646.61      679.03     19.41 o 
  -6   7  15       13.13       20.61      3.29 o 
  -5   7  15       32.47       32.11      4.21 o 
  -4   7  15       79.25       63.79      4.74 o 
  -3   7  15      223.75      212.87      9.81 o 
  -2   7  15        6.21       17.18      4.95 o 
  -1   7  15       50.01       45.11      3.34 o 
   0   7  15       47.87       39.73      3.40 o 
  -7   8  15       76.81       65.02      5.39 o 
  -6   8  15      105.23      104.85      6.95 o 
  -5   8  15       62.78       54.05      4.62 o 
  -4   8  15       24.03       27.27      3.58 o 
  -3   8  15      189.03      184.32      9.23 o 
  -2   8  15       15.29       12.90      2.65 o 
  -1   8  15      238.94      199.11      8.51 o 
  -5   9  15       84.32       83.37      6.22 o 
  -4   9  15        5.69        8.78      2.84 o 
   0   1  16       78.25       71.01      5.50 o 
  -1   2  16      516.44      456.84      8.59 o 
   0   2  16      187.96      179.70      4.65 o 
  -2   3  16      499.18      437.17      9.48 o 
  -1   3  16       61.78       61.11      2.52 o 
   0   3  16      101.25      110.73      3.59 o 
  -3   4  16       20.49       36.17      2.33 o 
  -2   4  16       17.71       17.72      2.06 o 
  -1   4  16      509.32      574.10     13.03 o 
   0   4  16      251.70      265.91      7.84 o 
  -4   5  16       41.53       35.02      3.42 o 
  -3   5  16      486.40      460.96     13.30 o 
  -2   5  16       37.72       91.45     20.49 o 
  -1   5  16      351.65      365.05     10.40 o 
   0   5  16      280.44      250.77      8.32 o 
  -5   6  16       55.21       49.19      3.63 o 
  -4   6  16      121.70      127.10      8.42 o 
  -3   6  16       87.48      116.10     12.26 o 
  -2   6  16       36.86       53.75      4.04 o 
  -1   6  16      138.74      136.32      5.92 o 
   0   6  16       78.36      104.16      6.01 o 
  -6   7  16       76.16       75.20      5.59 o 
  -5   7  16       57.62       58.01      4.62 o 
  -4   7  16      108.05      100.19      6.33 o 
  -3   7  16       68.29       75.51      9.98 o 
  -2   7  16       42.22       55.83      3.97 o 
  -1   7  16       46.60       44.73      3.61 o 
   0   7  16       32.42       30.19      4.27 o 
  -7   8  16        1.48        7.01      3.87 o 
  -6   8  16       44.99       49.30      5.39 o 
  -5   8  16       70.72       69.52      5.68 o 
  -4   8  16       22.22       18.31      3.53 o 
  -3   8  16       68.91       63.54      5.48 o 
  -2   8  16       63.22       66.54      5.09 o 
  -1   8  16       12.09        4.83      2.33 o 
   0   1  17      149.37      152.64      3.93 o 
  -1   2  17       18.81       22.52      2.77 o 
   0   2  17       14.29       15.73      1.60 o 
  -2   3  17      194.65      149.16      4.89 o 
  -1   3  17      226.97      221.54      6.63 o 
   0   3  17      466.15      506.38     11.49 o 
  -3   4  17       39.48       46.51      3.15 o 
  -2   4  17      232.00      240.72      8.18 o 
  -1   4  17      175.74      183.16     10.43 o 
   0   4  17       18.12       20.61      2.17 o 
  -4   5  17      152.51      171.76      8.04 o 
  -3   5  17      208.30      210.87      8.97 o 
  -2   5  17       28.46       35.69      3.22 o 
  -1   5  17        8.94       10.06      2.24 o 
   0   5  17        8.45       18.35      2.31 o 
  -5   6  17      107.69      122.93      6.84 o 
  -4   6  17       60.27       73.09      5.17 o 
  -3   6  17       26.08       27.45      3.18 o 
  -2   6  17       45.69       37.59      3.49 o 
  -1   6  17       58.82       64.74      4.19 o 
   0   6  17       11.59       19.45      2.86 o 
  -6   7  17       30.60       37.62      4.31 o 
  -5   7  17       39.63       36.18      4.05 o 
  -4   7  17        6.79       13.92      3.01 o 
  -3   7  17       17.42       23.10      3.12 o 
  -2   7  17        6.13        6.80      2.89 o 
  -1   7  17       11.62       23.33      2.72 o 
   0   7  17       39.51       34.20      4.31 o 
  -6   8  17       22.86       28.93      4.26 o 
  -5   8  17       57.63       49.67      5.06 o 
  -4   8  17       51.45       42.91      4.32 o 
  -3   8  17       64.22       51.48      5.12 o 
  -2   8  17       27.90       23.69      3.35 o 
   0   0  18     6024.53     6217.88    270.13 o 
   0   1  18      100.26       99.90      3.82 o 
  -1   2  18      243.59      263.45      6.83 o 
   0   2  18       23.50       16.97      1.64 o 
  -2   3  18      120.55      114.62      4.30 o 
  -1   3  18      302.83      336.58      9.08 o 
   0   3  18       71.91       56.12      2.89 o 
  -3   4  18     1008.81     1000.24     24.80 o 
  -2   4  18       49.82       38.13      3.19 o 
  -1   4  18      220.52      188.73      6.09 o 
   0   4  18        0.00        3.42      1.61 o 
  -4   5  18      102.65      112.39      7.71 o 
  -3   5  18       23.60       30.28      3.84 o 
  -2   5  18       11.36       15.84      2.23 o 
  -1   5  18       31.26       30.37      2.58 o 
   0   5  18       77.70       86.42      4.81 o 
  -5   6  18       16.25       18.12      5.70 o 
  -4   6  18       98.69       98.34      5.84 o 
  -3   6  18       53.75       62.90      5.04 o 
  -2   6  18       19.62       20.81      3.25 o 
  -1   6  18       14.57       34.46      3.11 o 
   0   6  18      265.75      243.85      9.95 o 
  -6   7  18        2.58        7.03      2.70 o 
  -5   7  18       51.11       52.61      4.88 o 
  -4   7  18       14.41        8.44      2.87 o 
  -3   7  18       17.67       22.12      3.86 o 
  -2   7  18      165.28      157.36      8.82 o 
  -1   7  18        3.62        4.50      2.11 o 
   0   7  18        4.01        3.32      2.17 o 
  -5   8  18       23.14       18.36      3.48 o 
  -4   8  18       13.43       12.71      3.00 o 
  -3   8  18       30.41       31.45      3.99 o 
   0   1  19      126.22      124.14      4.48 o 
  -1   2  19       13.36       10.27      1.89 o 
   0   2  19      137.05      115.56      3.99 o 
  -2   3  19      169.64      191.05      6.31 o 
  -1   3  19      107.93       93.23      4.68 o 
   0   3  19      395.59      348.06      8.97 o 
  -3   4  19        8.02       15.90      6.03 o 
  -2   4  19      107.85      100.49      5.03 o 
  -1   4  19       68.91       69.16      3.75 o 
   0   4  19        1.04        4.92      3.03 o 
  -4   5  19      200.71      210.44     10.07 o 
  -3   5  19      132.27      111.34      6.18 o 
  -2   5  19       53.84       43.10      3.21 o 
  -1   5  19       14.47       18.62      2.28 o 
   0   5  19       46.45       37.22      3.52 o 
  -5   6  19       78.22       83.61      6.01 o 
  -4   6  19       31.01       31.42      3.72 o 
  -3   6  19        8.92        8.41      2.53 o 
  -2   6  19      111.31      112.67      6.54 o 
  -1   6  19       70.45       80.83      5.04 o 
   0   6  19       52.29       44.98      4.62 o 
  -6   7  19       84.41       93.50      6.92 o 
  -5   7  19       77.65       70.02      5.37 o 
  -4   7  19       52.26       43.27      4.21 o 
  -3   7  19       36.82       38.11      4.86 o 
  -2   7  19       28.99       26.05      5.60 o 
  -1   7  19       63.09       54.36      4.90 o 
   0   1  20       99.45       90.74      3.76 o 
  -1   2  20      494.86      544.00     15.16 o 
   0   2  20       46.43       36.19      3.43 o 
  -2   3  20       79.05       81.24      4.20 o 
  -1   3  20       88.70       81.86      3.55 o 
   0   3  20       53.89       59.92      3.76 o 
  -3   4  20        2.81       10.74      2.25 o 
  -2   4  20      138.08      135.95      5.25 o 
  -1   4  20      139.29      105.07      5.01 o 
   0   4  20       65.54       68.73      4.30 o 
  -4   5  20        7.39        7.56      2.60 o 
  -3   5  20       76.34       73.92      4.84 o 
  -2   5  20       51.37       47.68      3.96 o 
  -1   5  20       92.81      108.05      5.19 o 
   0   5  20      146.77      143.49      6.81 o 
  -5   6  20        4.41        7.37      3.26 o 
  -4   6  20       56.96       56.20      4.82 o 
  -3   6  20       43.20       31.93      3.55 o 
  -2   6  20        5.66       10.65      2.90 o 
  -1   6  20       12.67       15.58      2.70 o 
   0   6  20       37.92       28.65      3.83 o 
  -4   7  20       11.19        8.86      2.95 o 
  -3   7  20        4.56        3.06      2.39 o 
   0   1  21       92.19       95.86      3.97 o 
  -1   2  21      134.22      177.78      6.75 o 
   0   2  21      259.36      294.26      9.53 o 
  -2   3  21       21.58       20.62      2.38 o 
  -1   3  21       12.92       26.02      2.39 o 
   0   3  21       26.78       41.21      3.32 o 
  -3   4  21       79.16       83.13      5.01 o 
  -2   4  21        2.68        3.75      2.04 o 
  -1   4  21       35.51       30.71      2.72 o 
   0   4  21      154.23      155.28      7.51 o 
  -4   5  21       73.81       73.46      5.37 o 
  -3   5  21       18.64       18.83      3.30 o 
  -2   5  21      392.14      368.28     14.61 o 
  -1   5  21       47.93       37.72      3.57 o 
   0   5  21       20.57       19.34      3.03 o 
  -5   6  21       59.04       60.20      5.41 o 
  -4   6  21       24.33       19.38      3.17 o 
  -3   6  21       62.60       53.15      4.50 o 
  -2   6  21        2.35        3.64      2.50 o 
  -1   6  21       12.28       10.17      4.13 o 
   0   1  22        2.49        3.45      1.59 o 
  -1   2  22       95.63       96.67      4.78 o 
   0   2  22      150.60      154.25      6.54 o 
  -2   3  22      115.89      107.89      5.41 o 
  -1   3  22       14.77       15.15      3.88 o 
   0   3  22       71.40       54.22      3.98 o 
  -3   4  22       12.55        9.93      2.85 o 
  -2   4  22       13.74       23.08      2.66 o 
  -1   4  22      127.56      114.96      6.64 o 
   0   4  22       87.46       76.00      5.01 o 
  -4   5  22        2.36        6.77      2.94 o 
  -3   5  22      135.98      131.73      7.62 o 
  -2   5  22       18.30       19.22      3.86 o 
  -1   5  22       61.02       37.02      3.98 o 
   0   5  22       37.85       38.10      4.31 o 
  -3   6  22       30.89       28.18      3.77 o 
   0   1  23       65.49       56.89      3.56 o 
  -1   2  23       20.41       19.14      2.48 o 
   0   2  23       30.88       33.02      2.99 o 
  -2   3  23        8.98        5.50      1.84 o 
  -1   3  23       51.60       51.54      3.83 o 
   0   3  23       94.48      110.31      5.78 o 
  -3   4  23        6.03        9.58      2.41 o 
  -2   4  23       19.68       33.15      4.41 o 
  -1   4  23       68.09       55.21      5.01 o 
   0   4  23       18.18       18.07      2.93 o 
  -4   5  23       33.69       24.76      4.12 o 
  -3   5  23       55.90       58.87      6.14 o 
  -2   5  23        1.71        6.69      3.62 o 
  -1   5  23       17.82       15.72      3.54 o 
   0   0  24     1390.80     1384.90    124.86 o 
   0   1  24       18.72       13.35      2.91 o 
  -1   2  24       69.87       71.32      4.67 o 
   0   2  24       10.26        8.20      1.98 o 
  -2   3  24       21.05       26.64      4.13 o 
  -1   3  24       90.79       90.64      5.78 o 
   0   3  24        9.40        7.84      2.43 o 
  -3   4  24      165.92      148.13      8.30 o 
  -2   4  24        6.77        0.00      2.37 o 
  -1   4  24       37.46       42.30      4.36 o 
   0   1  25       40.53       42.18      4.36 o 
  -1   2  25       25.27       27.10      3.07 o 
   0   2  25       44.39       41.04      3.19 o 
  -2   3  25       43.59       41.56      4.38 o 
  -1   3  25       26.59       25.88      3.71 o 
                                                 
